# Supplementary material for: Cancer-associated fibroblasts actively compress cancer cells and modulate mechanotransduction
Source: Nat Commun. 2023 Nov 1;14:6966. doi: 10.1038/s41467-023-42382-4 (PMC10618488; doi:10.1038/s41467-023-42382-4)
Supplement: Supplementary file 14 — Source Data [file 41467_2023_42382_MOESM14_ESM.xlsx]

## Sheet: Fig1b
		Control				αSMA:Myosin IIA -/-
		Clustered	Infiltrated			Clustered	Infiltrated
	s1	65.3254	34.6746		s1	51.035	48.965
	s2	77.8445	22.1555		s2	47.3374	52.6626

## Sheet: Fig1e
	Radial Tractions
		Radial distance (um)
	Time (hours)	30.96	41.28	51.6	61.92	72.24	82.56	92.88	103.2	113.52	123.84	134.16	144.48	154.8	165.12	175.44	185.76	196.08	206.4	216.72	227.04	237.36	247.68	258	268.32	278.64	288.96	299.28	309.6
	0	0.961154	-1.17039	-2.42581	13.1201	26.6031	51.0969	66.8366	63.7315	66.5801	83.3806	87.5514	109.99	131.118	117.091	94.8851	101.78	102.648	43.2864	-7.59443	-8.52994	4.30313	22.9508	26.9108	21.6472	-10.476	-35.9426	-33.174	-28.2584
	0.5	0.544953	-10.3304	3.40394	25.3261	32.1901	51.6493	70.8027	71.9759	84.2009	91.7876	104.672	138.674	178.106	154.032	90.0405	92.6292	104.935	57.5943	11.5765	35.5849	48.7879	44.3711	31.0943	24.6865	-3.60963	-21.4627	-16.4187	-13.9696
	1	-13.1043	15.5842	44.6315	62.3655	48.5391	67.619	87.475	79.0307	109.674	119.549	124.894	159.335	160.509	72.5033	63.8438	69.062	35.4994	6.42434	26.5302	43.2382	32.7929	24.166	32.6902	23.0554	14.3524	-12.7558	5.93262	13.5535
	1.5	-9.0729	7.60882	59.91	58.75	83.5152	61.8959	62.8588	84.2078	111.134	137.76	161.473	179.461	185.558	115.713	49.6106	36.5747	21.4037	4.33469	9.17324	16.7964	12.4253	20.828	27.568	29.2943	54.6741	32.13	34.3775	40.4761
	2	90.4156	85.7514	61.8656	38.8234	31.4233	55.7872	68.8554	88.1999	104.149	140.762	165.558	153.995	113.215	78.8477	50.1422	31.3306	-10.292	-21.5379	-11.9384	0.988181	8.53475	45.6403	44.7374	65.256	43.1345	40.2782	43.4455	29.599
	2.5	76.986	52.5086	33.7487	10.1254	18.934	41.5224	57.6653	82.7407	107.666	128.094	138.704	123.27	127.384	113.661	59.9719	13.5407	-15.9098	-38.9449	-23.2466	11.044	34.2306	55.296	58.6879	67.3747	64.6088	42.2444	33.1277	31.5058
	3	35.8635	54.1698	33.542	21.9173	17.6701	20.8386	36.5592	71.6122	110.774	136.716	134.221	127.828	114.444	92.0748	70.2572	27.6257	-7.59719	-39.8665	-28.6882	-4.68015	17.896	44.2922	48.8552	66.5894	61.2403	42.9863	29.0706	42.8043
	3.5	16.8979	54.4687	39.4328	25.4289	17.2596	30.5056	39.5001	73.4694	114.926	124.47	121.411	100.986	90.1019	82.9892	61.8927	8.56058	-32.4203	-53.9068	-33.0393	-19.1874	26.1102	56.5684	69.4988	94.475	75.9436	60.9151	37.0996	25.721
	4	44.9966	-19.7552	-12.7139	8.94601	24.7781	42.0533	63.4192	84.6578	98.2811	107.462	128.158	91.5506	36.0696	18.4669	-4.04802	-15.169	-30.2755	-19.8644	-8.10347	25.7173	51.6985	72.575	97.6493	78.5038	70.5399	56.2392	29.3045	25.2424
	4.5	-49.8418	-58.5826	-37.6945	-1.07091	44.4494	24.0372	39.5722	77.0547	98.8159	102.943	117.014	78.8766	41.2466	27.1311	-7.20384	-31.3483	-33.5532	-27.0388	-14.2863	15.3888	41.8353	62.8964	91.5973	101.199	103.574	62.1442	14.1358	4.91538
	5	-96.0806	-87.8845	-37.1024	11.1067	28.2922	10.4015	44.8378	54.4956	81.8193	94.9899	90.8371	68.8945	24.1087	1.51584	-5.41225	-18.0579	-33.8019	-12.7578	3.63303	11.2337	33.1448	60.2824	83.9174	99.8822	97.2634	63.5865	26.8849	7.31238
	5.5	-131.733	-81.136	-50.5356	4.62754	31.8475	5.81889	-6.97322	30.0955	64.9737	78.3171	69.8629	52.2484	40.8999	-1.76378	2.55458	-1.90273	-11.031	-23.5219	-1.4725	11.5659	8.44752	9.83259	30.4415	69.7796	83.8882	64.8825	74.8043	50.2183
	6	-58.2345	-71.8853	-46.3725	-3.88501	8.89252	-6.98761	3.44965	29.5979	40.6476	58.7409	56.8285	36.7555	-7.16067	15.2703	22.4084	13.9114	-1.69497	15.6079	1.72278	-25.5292	0.650433	17.6527	31.0239	50.0961	72.0316	88.2015	70.8654	39.2974
	6.5	-28.1191	-48.2069	-5.75048	12.1324	26.9251	7.161	6.54672	22.3476	50.4997	40.9793	43.1529	32.9127	13.3368	-1.42061	1.67137	-27.9166	-20.9163	-5.89991	5.10203	7.25055	2.25885	17.1074	47.7802	58.6659	71.8327	61.8707	36.7569	15.6341
	7	-38.9627	-34.5461	-7.50964	-0.0612184	3.84349	2.7143	9.97818	3.20174	32.6291	35.2114	33.9114	2.67174	-15.4432	-19.0385	3.56349	10.2747	-8.97691	15.511	1.64192	7.94946	-0.471889	-12.1334	16.7554	27.489	52.0239	51.332	57.3025	20.5585
	7.5	-52.6358	-26.3482	-3.57509	-3.05058	8.54347	3.03065	9.09228	28.2461	41.7321	10.8585	-22.1025	-14.2915	-27.4015	-26.7489	-43.0153	-30.3723	2.41556	33.0909	8.49731	-3.64567	-4.5581	19.6522	44.3595	54.4872	55.3716	37.5286	27.9398	-5.91008
	8	-58.5771	-53.0899	-28.858	-11.276	-19.7929	-17.0857	-14.7643	6.56769	22.9436	23.8183	-21.0163	-31.4494	-34.5758	-18.9668	-16.927	-1.17776	13.4741	9.5796	-14.6582	-33.0097	-13.2489	3.4648	55.4196	64.9254	59.6579	49.6457	18.8113	-1.86975
	8.5	-43.3715	-53.8362	-29.4625	-59.9081	-48.7243	-57.798	-28.3362	-5.73474	14.3468	8.31264	-21.4175	-34.2312	-34.5905	-19.9032	-10.5135	5.50992	20.5545	21.2958	-18.5299	-16.9019	-36.1403	-4.71453	29.9496	43.5065	68.2361	66.9502	38.7815	16.1211
	9	-24.7279	-38.6743	-30.2558	-57.388	-49.2543	-34.4558	-13.0608	-2.31242	-6.72872	1.61661	-4.27104	-28.8253	-16.7025	4.20272	22.8814	17.9432	-12.0681	-33.4329	-26.7851	-25.6107	-38.3708	-2.69397	27.3045	40.7346	51.2497	63.9981	53.6941	28.3719
	9.5	-44.1593	-89.6573	-59.4585	-39.7594	-22.5572	-28.9881	-7.27874	-8.46958	-26.9284	-22.0986	7.03235	-18.7165	-28.1286	-5.16994	9.19416	5.34144	-24.9474	-29.1877	-17.4308	-28.6536	-38.4896	-18.3362	18.1773	41.2686	48.9076	53.752	46.1956	30.3457
	10	-51.1692	-76.7459	-62.685	-49.1841	-46.525	-40.3377	-30.4496	-19.7535	1.97247	26.5542	15.8737	-15.9896	-18.7851	-19.958	-20.6648	-33.9645	-37.0056	-43.6616	-28.459	-17.279	-12.8483	-1.05483	28.7684	36.8166	50.0377	45.4861	45.0519	28.3353
	10.5	-34.2047	-59.1629	-70.2537	-57.5765	-49.8209	-42.6019	-39.7881	-18.5786	-9.8071	0.53813	-18.8458	-27.8351	-45.3868	-49.5775	-40.1562	-35.3479	-33.9053	-29.9235	-20.3632	-22.7378	-3.67948	5.09136	40.9002	35.8398	44.4254	29.0454	23.4772	28.497
	11	-16.6515	-40.9997	-56.8863	-67.6084	-58.1381	-22.1863	-27.1554	-30.3115	-42.2049	-22.9762	-10.0612	-38.8412	-61.6511	-61.3118	-47.3106	-52.8275	-43.5354	-2.32344	21.385	-8.20566	5.78394	2.04184	17.8171	11.847	27.9839	34.1888	33.4507	18.6426
	11.5	-0.821404	-31.5962	-73.3102	-79.2235	-81.1622	-31.1896	-36.8406	-41.6986	-26.2813	-14.2297	-25.0939	-41.0999	-45.0355	-52.2615	-57.8103	-50.0105	-23.02	-19.2942	-11.89	-1.29106	13.3576	10.7356	14.3012	4.53893	20.362	30.4011	34.3889	15.2662
	12	-32.6886	-65.5627	-71.0564	-81.9693	-56.42	-47.8404	-39.3134	-39.7496	-28.4476	-18.4355	-24.6223	-49.6415	-64.0211	-69.5832	-56.9606	-42.2499	-40.0826	-23.215	-9.6438	11.0578	14.3486	-16.7774	1.97108	3.12301	34.3354	36.8722	24.6396	17.7633
	12.5	-35.8168	-42.1781	-86.1293	-92.9971	-80.6195	-68.2521	-58.5411	-32.6086	-26.8475	-27.1997	-44.7372	-55.0793	-60.2818	-53.8392	-66.0592	-47.5742	-34.361	-27.3951	-4.82803	6.04396	16.2021	26.6764	5.90603	10.4767	-1.215	5.13077	33.2243	46.0433
	13	-3.41662	-23.055	-76.9071	-54.3543	-70.5324	-66.4773	-50.14	-30.6191	-13.3662	-12.2243	-41.9245	-63.194	-90.4176	-88.8645	-66.9882	-44.4962	-20.2272	-10.3047	7.38039	24.9282	37.9287	16.0625	-5.01995	-22.3488	-11.734	18.1939	35.564	36.9449
	13.5	2.11575	-23.5108	-66.1293	-47.2946	-38.5848	-27.8352	-38.8936	-38.7633	-39.6319	-43.2444	-38.4263	-43.7721	-54.9428	-69.2	-85.4136	-71.9521	-32.9611	-5.44256	25.8768	9.13813	1.2188	-7.38409	-12.4779	-12.6798	5.61936	30.3347	34.2774	36.4872
	14	-58.4356	-39.4048	-29.0496	-60.0797	-53.7504	-63.5882	-67.9818	-59.7174	-38.0744	-27.731	-50.3582	-74.7763	-72.861	-54.552	-29.0934	-1.00804	-7.67431	-15.4449	-4.50799	5.06592	-4.83781	-0.350043	-0.58295	8.35511	25.2808	36.0718	3.54662	12.1317
	14.5	-135.222	-54.6563	-29.0549	-33.4916	-46.1005	-52.8625	-45.2938	-33.5524	-41.6734	-52.0579	-64.6204	-71.7571	-61.5534	-67.5203	-48.717	-20.8328	-11.8272	-24.3663	-25.4832	-19.6795	-14.7272	9.17743	14.6495	18.0083	34.4593	46.6696	19.8687	13.194
	15	-101.278	-139.014	-88.9623	-60.0337	-50.3731	-75.3169	-64.5517	-24.6377	-32.0188	-72.083	-88.261	-74.2897	-57.6061	-40.0122	-37.3791	-30.0555	-36.0428	-35.6244	-28.7998	-22.821	-7.54925	8.34503	16.2805	12.0234	32.7136	38.629	30.4558	12.0226
	15.5	-93.6619	-118.743	-117.525	-104.93	-82.4645	-90.0803	-58.6203	-37.4052	-36.1854	-62.4513	-73.3893	-61.1871	-43.8334	-30.4098	-41.1825	-19.8864	-43.6127	-46.871	-48.684	-40.0946	-19.0509	7.40708	12.7187	13.5153	22.8964	42.9564	48.6571	24.1955
	16	-69.2407	-106.183	-99.3836	-108.957	-106.017	-89.6933	-70.8803	-38.4747	-28.4319	-82.6162	-80.737	-94.1559	-90.1471	-43.5524	-35.8814	-34.0883	-30.4139	-40.7885	-31.3394	-30.9446	-9.65424	8.49616	9.94254	12.7361	18.3128	36.5007	30.8234	8.04653
	16.5	-43.1427	-74.77	-87.009	-100.732	-102.858	-104.947	-64.9266	-32.6362	-63.252	-82.9633	-72.5957	-66.3689	-74.1479	-47.9934	-35.3525	-16.2987	-15.4929	-30.188	-30.5722	-22.8601	-18.5298	-8.69446	0.43351	26.342	49.3738	36.9047	28.9478	12.0936
	17	-11.3236	-43.4612	-28.6488	-51.1152	-82.064	-71.9709	-71.533	-60.2271	-78.0145	-107.176	-92.7671	-84.3422	-81.216	-48.663	-23.3703	-27.2917	-23.3894	-24.2215	2.21988	12.3541	15.7183	-0.644512	-0.556634	14.3104	16.4427	19.1663	23.3136	29.7073
	17.5	-21.9448	-38.2027	-20.1889	-38.0369	-75.363	-79.0468	-67.5881	-64.0928	-80.6432	-89.8435	-68.9358	-61.113	-56.1275	-50.7295	-29.8857	-21.6486	-24.9582	-11.1013	3.17918	11.5061	-12.4941	-7.07598	-3.4108	5.87686	8.65422	29.0691	26.2503	19.8315
	18	-7.27768	-42.2322	-46.5244	-31.029	-68.8818	-89.1982	-90.8975	-62.7713	-86.9764	-121.241	-103.757	-69.24	-65.0962	-46.7881	-31.1316	-13.6127	-20.1944	-22.1825	-6.82788	3.02838	-14.9915	-18.5733	-10.488	7.27997	4.75513	9.90119	6.52418	28.4943
	18.5	-47.0977	-24.2514	-56.7867	-96.7285	-95.4217	-91.5893	-98.4069	-96.0412	-117.086	-94.5682	-75.6605	-49.6694	-49.4868	-49.4957	-46.1146	-46.5883	-28.2624	-24.8471	-18.3325	-4.69754	2.65174	4.19782	4.3058	5.71087	9.50846	4.89669	27.2635	37.585
	19	-58.1646	-75.8019	-35.2628	-75.9857	-67.5741	-75.9149	-73.3915	-105.757	-92.1356	-104.785	-82.3	-70.8216	-66.8585	-71.2888	-77.6082	-56.3117	-12.978	4.11039	-2.63425	-6.44555	4.04405	4.076	6.24803	13.2244	-1.30135	2.74152	15.618	30.8887
	19.5	-77.7933	-75.168	-88.2496	-105.471	-83.6764	-66.9539	-80.2266	-96.9144	-126.01	-86.8242	-79.4452	-77.099	-63.0798	-63.0197	-58.8716	-24.7296	3.83255	-6.73776	-20.0661	3.24377	9.48644	14.2761	7.40962	-4.87919	-1.21266	-1.53484	18.8223	37.1429
	20	-87.3234	-80.4685	-99.2051	-91.25	-69.9471	-53.6606	-80.081	-108.92	-125.599	-99.4025	-89.0487	-51.8887	-49.4255	-65.9964	-45.7949	-29.4907	-7.35399	-6.73354	-7.91908	5.91357	6.05105	18.1027	16.511	-7.37827	9.34553	24.0669	35.5717	35.3487
	20.5	-100.844	-99.7804	-131.853	-102.843	-92.8144	-76.1631	-62.9539	-75.1683	-112.83	-103.47	-93.4891	-72.405	-68.6689	-61.415	-49.5722	-32.351	-11.5873	-2.29342	7.01211	8.59701	11.2379	8.22161	16.807	-3.95702	-19.3365	5.63697	27.111	26.1775
	21	-77.5699	-101.775	-143.996	-142.544	-137.119	-92.7654	-76.3673	-93.2354	-107.461	-91.7472	-69.1481	-60.8532	-56.6902	-53.8784	-47.2568	-47.6202	-15.0697	-19.5982	-12.5495	3.359	19.3107	18.3922	9.5069	-3.91079	-18.0957	-4.5819	11.0539	28.5017
	21.5	-89.5713	-107.336	-118.955	-108.403	-93.68	-104.933	-118.762	-149.434	-107.135	-82.7845	-62.7492	-32.4728	-31.7158	-26.8758	-42.4539	-26.8588	-24.7278	-3.37259	5.90012	10.5659	25.1676	17.4323	-0.420632	1.40166	9.15409	11.7804	4.98059	10.1294
	22	-71.5702	-84.3297	-118.12	-113.106	-101.494	-106.414	-117.428	-123.843	-116.201	-99.6072	-81.3211	-41.3653	-33.0593	-20.8179	-20.1111	-7.75983	-4.16894	-14.2884	-9.81967	-6.26863	10.9825	3.49081	-5.73462	2.05449	19.7757	9.12972	4.49285	18.5051
	22.5	-83.0482	-121.443	-101.359	-102.417	-124.15	-105.88	-145.185	-164.735	-130.273	-90.615	-55.436	-38.11	-41.6997	-31.54	-6.7589	-11.3082	3.11084	-7.70418	14.4347	14.6817	0.66966	-0.54803	4.53363	-6.79883	5.1176	13.1537	11.2947	20.3227
	23	-39.6663	-46.8758	-68.1437	-88.47	-98.9638	-114.919	-124.797	-162.243	-174.889	-143.594	-115.016	-79.0232	-44.8175	-34.1813	-20.6891	-14.1064	-12.6264	-16.4216	-22.594	-12.6227	12.0018	8.59738	2.81352	12.7764	20.7421	27.9757	33.4961	7.17002
	23.5	-56.3169	-26.1059	-42.3505	-100.793	-143.708	-152.68	-133.962	-144.149	-138.833	-148.206	-148.49	-103.217	-71.2428	-24.3274	8.37817	25.8646	14.383	7.5113	-18.3396	-33.0188	-10.7757	-5.90788	-0.0750201	-1.5513	26.1601	23.5329	20.8678	18.8682
	24	-59.781	-41.2251	-44.791	-86.3614	-96.9297	-98.1948	-99.4359	-109.621	-126.933	-137.178	-109.649	-110.131	-104.837	-47.0326	3.32129	17.619	12.6085	-7.10981	-18.514	-8.64767	-15.1861	-26.0652	-4.00726	13.8922	33.5853	34.858	20.5172	25.6258
	24.5	-52.1031	-73.2027	-38.898	-66.6249	-109.661	-113.017	-116.491	-116.248	-131.182	-151.393	-144.666	-116.634	-98.7409	-53.1919	-15.6192	18.7138	25.592	10.613	-3.59699	-21.1074	-18.3982	-29.6063	-2.86177	23.0001	53.6052	46.3609	40.5489	11.8371
	25	-18.8164	-26.967	-46.6099	-96.7408	-145.41	-129.844	-102.732	-108.323	-103.73	-138.955	-145.799	-139.562	-112.696	-57.5723	1.90435	22.7854	7.25557	3.78829	-6.42051	-24.6513	-32.4468	-6.00637	12.316	25.1195	46.9455	37.8141	11.9335	-2.99247
	25.5	-36.3125	-35.46	-54.9431	-114.225	-127.322	-122.681	-122.596	-122.345	-99.4083	-126.499	-132.388	-136.258	-125.473	-77.9397	-18.8143	14.2308	8.41571	-1.96185	-24.4047	-40.2226	-27.7424	-17.0188	14.791	23.5086	29.0056	20.9408	10.5552	12.2781
	26	0.0646063	-31.7581	-58.8101	-82.9877	-84.2561	-94.2143	-102.209	-124.759	-149.121	-147.153	-112.212	-99.4103	-110.576	-53.0805	3.92894	17.6366	4.7948	2.94347	-5.86297	-21.0331	-17.5997	-19.4965	1.96594	22.5263	28.2405	31.9772	24.3964	10.4038
	26.5	17.3519	-37.5568	-41.411	-83.0927	-92.8009	-93.828	-100.579	-109.352	-140.049	-139.115	-148.102	-137.031	-92.5687	-33.1944	-10.2913	-5.51784	-0.182104	-0.812116	-23.8472	-28.0794	-20.7977	-4.096	13.077	32.4063	18.8732	21.7893	17.3345	31.7788
	27	-26.0819	-10.1208	-35.329	-110.141	-151.709	-134.296	-77.8489	-86.0809	-100.956	-124.505	-132.557	-123.578	-120.7	-63.2724	-27.0814	3.6849	9.37574	-3.33467	-7.7546	-26.8239	-13.8446	-0.418364	17.0008	14.3718	2.23158	-0.390494	15.6325	20.2516
	27.5	-28.5879	-6.18428	-55.4434	-133.908	-179.544	-152.775	-120.115	-77.6999	-83.9518	-113.895	-127.719	-103.467	-89.6899	-79.2244	-41.1768	-11.4293	9.05442	14.8659	15.4991	-4.80417	-0.769042	-6.70397	8.87962	-4.87698	-1.45438	7.88497	12.582	31.8657
	28	-0.174985	10.4495	-37.245	-110.578	-134.131	-131.188	-90.8295	-77.5482	-106.64	-136.961	-145.31	-112.042	-101.579	-68.7469	-51.867	-21.7559	-10.3131	7.1098	11.8537	0.382471	-7.01145	-11.2971	7.48469	2.44992	2.25661	2.38752	12.1148	31.9925
	28.5	-32.8558	-7.63293	-17.5684	-75.1907	-132.329	-118.832	-86.1208	-81.0694	-87.3618	-101.793	-113.132	-123.853	-129.799	-86.9094	-44.7638	-13.8673	-3.57577	26.9937	24.6228	15.1341	0.0409936	-7.41655	-6.64392	-4.55217	-16.6553	1.68245	16.3267	25.1137
	29	43.6323	30.3256	-11.2671	-53.8862	-97.4311	-73.0915	-75.8967	-80.9317	-109.966	-141.707	-132.951	-122.891	-81.9946	-38.2212	-37.1198	-22.5696	-10.8538	-10.8839	-1.69521	17.5487	0.0794802	2.30872	-8.29076	1.71416	15.8907	23.5019	17.7847	26.5865
	29.5	-1.28248	-6.14644	-59.0087	-71.0921	-43.7958	-49.2425	-66.6078	-99.3253	-137.021	-136.472	-111.038	-103.196	-55.4358	-33.8287	-17.0365	4.63348	10.0714	6.67733	8.19729	-3.72066	3.94879	-9.2226	-12.4327	-2.50443	20.5749	30.7484	25.6525	9.80017
	30	-8.16391	-44.8103	-47.1617	-83.494	-63.8767	-71.7221	-87.8356	-109.429	-145.868	-151.47	-122.099	-73.6482	-41.5771	-27.1124	-24.3114	3.68929	12.9431	8.54327	-0.0377938	-0.573964	5.51271	-7.35789	-10.7764	5.51588	25.4804	31.2534	19.1473	10.1746
	30.5	-0.650804	-24.2855	-37.1456	-70.7198	-82.3454	-98.0972	-110.196	-105.255	-116.859	-114.515	-107.56	-94.6137	-56.9217	-22.8121	-20.6877	-16.815	-11.1106	-0.480914	17.6603	16.1956	9.26332	-3.45577	-2.17704	3.97566	18.814	36.4365	28.8039	17.2566
	31	-28.1207	-48.9831	-75.3886	-77.2039	-82.2703	-82.9433	-106.07	-108.053	-117.47	-117.21	-127.274	-118.341	-87.6901	-62.4253	-39.455	-21.9124	-4.20153	8.07255	4.44124	-0.112021	14.4057	17.6594	-1.70485	0.183573	12.8703	7.1124	18.9028	31.7592
	31.5	-21.6115	-60.1352	-81.1365	-83.6816	-73.64	-56.7631	-62.1707	-73.5439	-99.7272	-110.706	-113.291	-118.065	-98.6532	-66.0593	-48.555	-34.4687	-19.0564	-3.82001	-4.54286	-0.506681	6.09979	13.8573	6.85362	10.1382	15.4001	14.8819	18.8945	27.0409
	32	17.4125	-55.0076	-105.107	-100.852	-75.4638	-69.0398	-60.1092	-74.1265	-106.461	-130.672	-124.985	-120.221	-91.5438	-64.9541	-46.0178	-35.0258	-14.0568	1.68784	-9.04853	-3.88365	4.94842	21.7476	23.2987	13.2382	-11.6811	-0.308319	20.0863	30.9926
	32.5	13.3611	-19.2655	-71.196	-109.748	-108.562	-83.3823	-68.4008	-57.8527	-83.215	-115.831	-132.269	-136.707	-102.008	-65.7651	-45.841	-27.3908	-9.95071	-7.98505	-9.68509	-5.09673	13.5958	21.1298	17.8981	-0.811715	-5.7177	13.6576	19.5712	30.0735
	33	-14.5248	-57.8499	-98.7978	-122.574	-110.796	-79.6918	-48.1618	-49.7982	-80.6338	-121.598	-131.453	-136.593	-110.728	-63.4895	-47.7289	-30.3183	-13.8693	6.99587	-12.3288	-15.6996	-1.31431	16.266	11.6504	4.728	-0.640407	14.8442	20.44	27.7955
	33.5	-75.5171	-74.3708	-94.7132	-97.8262	-65.0373	-56.6523	-51.5537	-74.2894	-99.3124	-119.121	-143.481	-121.987	-89.046	-51.2229	-21.6767	-13.9269	-3.36195	1.8577	14.3099	11.2559	8.23499	-4.80195	-10.7376	-7.36006	18.9045	23.5056	18.3571	23.6381
	34	-31.4978	-64.7353	-75.3792	-76.2309	-49.6676	-37.7973	-44.3986	-57.3431	-91.1672	-112.565	-122.687	-118.998	-77.2565	-48.5395	-40.4201	-15.3268	7.18347	10.0641	12.6608	4.70543	13.2737	2.88904	-9.49979	-8.01939	8.54614	22.7363	16.3948	8.77576
	34.5	-25.033	-22.6345	-64.4888	-60.4802	-59.5843	-46.2522	-43.4489	-56.2714	-54.0354	-71.2149	-98.0923	-124.986	-123.825	-64.7722	-48.9229	-27.2288	-20.9573	2.02561	12.2346	16.7715	19.3423	18.5241	1.21341	-1.89561	4.53299	17.1771	7.77755	10.2294
	35	-18.763	-38.125	-44.0824	-36.2861	-30.4042	-27.1784	-57.8696	-59.6323	-92.2204	-105.807	-107.333	-99.8429	-68.3388	-36.8634	-29.8817	-19.1049	-11.4378	4.39879	11.5911	12.4531	22.1563	6.61023	-6.25779	-3.67806	11.1687	15.0621	11.7387	12.6795
	35.5	-66.8172	-83.5055	-67.4833	-12.4406	-25.7159	-36.7247	-68.9922	-76.5725	-73.483	-96.0417	-100.439	-103.685	-77.4754	-67.7036	-40.353	-20.0169	-9.81756	10.123	2.14784	1.8672	-1.96734	16.5584	3.0199	-3.76118	8.70491	8.69581	1.25757	16.1741

## Sheet: Fig 1f
	Time (h)	CAFs ring area (um^2)	Integrated traction force (µN)
	0	111664	10.1152
	0.5	108074	11.9454
	1	104132	10.3796
	1.5	98783.9	10.7349
	2	96330.2	8.51926
	2.5	95210.6	7.45326
	3	93272	7.14879
	3.5	87688.1	5.63579
	4	84982.3	4.04583
	4.5	81548.4	2.93567
	5	81724.4	2.35282
	5.5	79074.7	1.70372
	6	77738.8	1.97607
	6.5	77365.7	1.00911
	7	77307.8	0.652445
	7.5	76887.2	-0.626347
	8	73315.7	-1.26942
	8.5	72626.7	-1.7432
	9	69892.2	-1.7345
	9.5	68981.9	-2.36754
	10	67708.5	-3.41279
	10.5	65707.4	-4.54838
	11	63699.7	-4.59321
	11.5	62600.5	-5.09911
	12	62241.1	-5.80509
	12.5	57658.6	-6.24674
	13	57844.1	-5.78568
	13.5	58806.8	-5.40492
	14	56768.7	-5.14528
	14.5	55510.2	-6.04934
	15	53243.7	-7.02901
	15.5	53237.1	-7.41244
	16	51468.1	-8.01872
	16.5	49880.2	-7.15615
	17	49219.1	-6.91792
	17.5	48962.4	-5.99982
	18	48840.5	-6.98618
	18.5	47715.2	-7.93574
	19	47778.8	-7.88488
	19.5	46826.9	-7.79454
	20	46049.8	-7.45661
	20.5	46010.3	-7.6955
	21	45849.3	-8.35531
	21.5	44899.1	-7.1508
	22	45132.9	-6.98551
	22.5	45930	-6.84097
	23	44408.2	-8.84715
	23.5	44375.3	-8.10102
	24	42400.4	-7.7825
	24.5	43183.4	-8.03277
	25	42680.4	-8.33992
	25.5	42707.5	-9.24063
	26	41977.3	-7.72495
	26.5	41758.1	-8.5032
	27	41018.8	-8.49851
	27.5	41146.1	-8.26497
	28	41415.7	-8.80968
	28.5	41387.8	-7.84808
	29	41169.4	-7.76844
	29.5	41035	-6.16912
	30	40965.2	-6.55724
	30.5	41261.8	-6.81353
	31	42332.2	-8.23352
	31.5	42056	-8.21813
	32	40468.4	-8.46305
	32.5	40471.7	-8.5574
	33	40683.5	-8.629
	33.5	40200.5	-7.39839
	34	40215.9	-6.50973
	34.5	40836.2	-6.98685
	35	41381.2	-5.86732
	35.5	40909.8	-6.54051

## Sheet: Fig 1i
															Traction Peak Magnitude (Pa)
	Time (h)	s1	s2	s3	s4	s5	s6	s7	s8	s9	s10	s11	s12	s13	s14	s15	s16	s17	s18	s19	s20	s21	s22	s23	s24	s25	s26	s27	s28	s29	s30
	-5.5	181.818	136.965	273.129	205.377	137.981	83.5332	149.004	155.543	198.799	233.216	221.84	259.803	273.904	185.262	196.909	248.122	104.367	186.711	162.411	129.059	270.512	109.011	190.643	173.378	216.413	167.478	166.813	149.925	77.7942	132.772
	-5	189.231	132.093	272.209	198.701	168.471	89.8652	135.994	153.05	193.952	213.138	244.049	260.37	283.013	186.404	192.167	226.831	95.4085	173.208	149.532	140.893	263.938	127.757	192.371	187.249	260.858	171.358	141.479	156.785	92.5752	142.477
	-4.5	201.049	122.727	285.555	198.594	170.097	86.0785	131.474	162.012	190.637	209.549	220.278	283.574	282.184	192.51	215.116	219.611	101.624	182.792	182.237	131.178	234.437	116.304	171.106	194.62	207.527	151.973	158.91	159.078	96.3172	121.511
	-4	199.577	130.187	276.328	199.619	173.534	92.9742	136.53	168.961	188.055	211.548	218.312	274.867	302.409	202.182	209.987	227.685	88.8291	176.517	166.508	138.203	226.862	132.868	160.352	201.059	237.99	163.716	156.967	147.292	71.8708	107.392
	-3.5	192.992	112.758	281.282	198.436	172.803	83.1903	140.03	138.523	200.98	226.646	243.028	187.254	312.563	194.776	226.176	230.223	99.165	181.749	154.385	141.667	249.574	139.023	155.576	175.118	220.848	164.176	141.588	158.483	78.4759	101.171
	-3	201.129	113.426	276.994	198.376	186.331	81.074	131.12	151.547	204.823	220.26	237.01	276.865	301.731	210.293	221.509	229.628	90.4738	197.543	150.21	142.119	267.619	131.128	144.662	183.35	214.669	154.41	142.207	188.868	78.445	102.622
	-2.5	200.519	189.664	288.984	193.362	190.859	96.0648	135.146	148.184	206.384	227.133	258.855	174.511	327.01	218.176	218.439	226.825	95.7092	195.724	162.614	125.037	251.583	130.388	144.883	186.228	215	150.114	162.076	175.65	102.009	98.8377
	-2	188.57	195.151	286.329	200.442	192.713	90.5303	130.916	229.433	202.465	254.975	251.775	239.51	323.06	204.355	212.522	244.154	111.515	213.717	144.05	126.601	248.756	131.841	144.23	169.091	214.516	142.953	158.937	181.977	95.4895	97.5884
	-1.5	198.561	153.503	279.518	201.908	180.481	81.1735	139.015	243.092	206.521	246.264	249.044	247.933	338.48	210.26	231.823	216.785	107.675	211.675	173.482	134.633	255.665	130.091	167.16	150.172	210.033	154.257	144.88	196.627	78.5321	87.9492
	-1	206.375	176.583	294.104	191.689	183.171	103.345	141.664	151.063	197.526	257.329	262.759	225.136	325.828	177.184	221.429	242.52	124.551	217.915	145.359	146.936	255.492	132.969	171.676	170.046	178.017	168.109	160.971	166.51	66.3916	87.0868
	-0.5	193.918	116.684	324.506	193.467	173.908	100.096	140.14	224.216	195.25	269.514	276.784	174.705	334.983	188.086	164.568	222.775	129.159	222.598	162.429	158.141	263.192	134.518	168.408	160.72	241.164	181.275	178.764	154.812	70.8205	87.0329
	0	213.938	99.825	310.844	198.822	211.479	88.6088	159.321	137.032	234.34	246.775	273.093	229.989	328.974	171.84	192.743	214.213	113.279	190.706	153.465	161.477	248.535	126.275	177.262	157.71	205.678	154.988	148.762	161.256	72.7722	102.049
	0.5	189.798	116.4	119.781	139.979	153.789	82.7796	112.365	108.468	196.383	193.563	217.006	142.061	243.039	134.091	146.035	145.513	48.5634	91.565	48.9497	21.6989	90.0224	55.7801	71.9086	47.0514	110.45	70.8563	63.6239	43.1131	21.3821	30.6107
	1	48.8922	27.8503	61.5593	33.4693	34.2713	26.7076	38.5913	30.2941	49.6576	44.0399	47.1184	31.6874	59.5232	38.4643	35.6043	35.7774	10.5177	22.1728	14.99	8.11783	35.294	12.0623	23.8935	19.1857	19.3871	27.7814	24.2026	13.7549	7.52422	9.47943
	1.5	36.6126	20.0886	32.3788	38.1195	27.5194	11.3763	32.0903	20.5942	31.7714	34.3605	34.5062	24.2142	38.5968	23.4667	19.4411	27.862	11.5466	28.7609	14.5788	7.62398	32.8428	12.6709	17.9747	19.2923	14.3203	22.6233	21.1931	11.6091	6.88761	8.54944
	2	31.5246	20.5039	29.1604	29.4209	24.6486	19.5176	24.7793	21.0492	29.1794	28.0199	33.9952	23.6431	32.1118	24.4135	21.6465	24.0819	10.159	22.4163	14.7048	6.7553	30.1267	14.8816	16.7687	15.9392	20.4613	19.7586	22.6834	8.67404	4.79099	7.31765
	2.5	30.4964	15.1535	25.943	25.6064	22.9219	17.0678	28.4189	18.8169	19.9636	19.6462	27.9883	21.2191	25.5688	32.6924	17.1093	19.3203	7.7938	17.7656	10.1471	4.87003	25.569	7.79751	13.6742	14.3733	7.97252	20.0456	17.8616	7.97628	3.71602	6.53675
	3	27.1315	12.9163	21.0088	14.1102	18.5248	16.6128	32.8362	17.564	17.2349	18.0812	25.965	14.6592	21.2176	22.2412	14.8469	18.7883	7.62401	17.7136	7.87373	4.24542	20.1423	5.44512	13.1422	11.4418	6.86584	13.5576	14.3835	8.82867	5.20788	6.77708
	3.5	22.7025	14.1861	20.5225	20.7281	23.2886	14.1938	23.6248	10.7104	16.1438	16.9322	23.3569	16.3965	19.4339	16.9147	11.4117	14.3067	5.03013	12.651	6.657	4.88793	16.7911	3.83359	8.54828	9.3113	5.34636	11.3571	12.5106	8.00459	3.44162	5.31316
	4	22.7269	13.919	22.6949	21.8724	21.1669	12.2377	28.0803	8.99085	12.5645	11.6084	19.745	11.9808	16.8609	30.714	11.7018	14.6976	7.3084	11.9678	7.25481	3.09038	15.3904	3.84065	11.2545	9.78826	5.2478	8.86223	10.1974	8.10062	4.20947	4.87693
	4.5	20.3104	16.2422	18.9104	17.8627	15.3314	13.1284	20.7215	9.24137	10.7885	12.3171	16.0005	13.3616	14.897	18.6984	11.0223	10.7542	8.12475	11.4155	4.13933	4.11986	16.089	4.93423	12.0078	10.6038	6.89573	9.22495	9.70405	6.11998	5.3427	3.39244
	5	18.8086	8.52306	15.8229	17.4118	16.7096	10.2434	17.5204	10.3703	12.2716	11.1582	15.508	11.3893	16.2422	27.1815	9.83703	13.9303	7.92253	13.5353	6.43182	3.7799	17.2943	4.77587	9.59707	8.17134	6.55115	9.22557	9.84885	6.15141	4.22387	3.951
	5.5	21.2447	12.0608	15.2831	13.6094	18.5181	13.0151	19.6553	10.1379	9.41159	11.5115	13.2078	9.79776	17.2018	21.2124	8.99132	12.7118	9.48608	13.2858	5.70447	3.85766	17.1717	3.24479	10.2139	9.01943	3.6728	10.3689	12.0681	5.58406	3.43861	4.54482
															Normalized CAFs Ring Area
	Time (h)	s1	s2	s3	s4	s5	s6	s7	s8	s9	s10	s11	s12	s13	s14	s15	s16	s17	s18	s19	s20	s21	s22	s23	s24	s25	s26	s27	s28	s29	s30
	-5.5	1	1	1	1	1	1	1	1	1	1	1	1	1	1	1	1	1	1	1	1	1	1	1	1	1	1	1	1	1	1
	-5	0.993934	0.970826	1.02754	0.957245	0.969482	1.00051	0.988223	0.981793	0.977545	1.00139	0.986367	0.989194	1.0043	0.984378	1.00663	1.05306	1.06013	1.00142	0.990878	1.00086	0.959829	1.02055	0.985281	1.03525	0.999893	1.00349	0.982853	1.20094	1.04228	1.05779
	-4.5	0.967021	0.993664	0.997601	0.959235	0.97444	1.02726	0.99863	0.965519	0.94889	0.966606	0.998624	0.984681	1.00154	0.967838	1.01519	1.06497	1.02153	1.00307	0.976727	0.982371	0.957875	1.00212	0.986388	1.04533	1.00052	0.970214	0.960126	1.11781	1.02457	1.03211
	-4	0.988767	0.947187	0.987065	0.961191	0.999062	1.03508	1.09486	0.950399	0.954846	0.956613	0.895803	0.961557	0.98018	0.968716	1.00205	1.0938	1.03703	0.986563	0.958167	0.990584	0.962744	0.978005	0.950902	1.03651	0.990348	0.964843	0.91731	1.24085	1.02689	0.977979
	-3.5	0.967836	0.977403	0.973341	0.926554	1.03471	1.02743	1.14124	0.963511	0.928187	0.961428	0.925239	0.948613	0.98649	0.960493	1.02279	1.06208	1.04732	1.01404	0.986611	0.968659	0.922442	1.00159	0.96427	1.01662	1.01208	0.947806	0.903879	1.19425	1.05215	1.05118
	-3	0.942978	0.961216	0.995061	0.9511	1.06201	1.04832	1.19747	0.978916	0.925125	0.958705	0.933097	0.973703	0.936282	0.969215	1.01282	0.987942	1.05157	0.986073	1.00959	0.998454	0.941373	0.995461	0.950731	1.043	1.01632	0.943732	0.89822	1.24859	1.01811	1.05336
	-2.5	0.972219	1.03022	0.99925	0.938216	1.01106	1.02283	1.21498	0.973746	0.944548	1.00047	0.888355	0.963493	0.925671	0.940902	1.03637	1.01895	1.03962	0.985474	0.962149	1.0193	0.929872	1.0047	0.938056	1.03614	0.949903	0.944686	0.901678	1.24062	1.02008	1.09371
	-2	0.944301	0.971504	0.993974	0.945304	1.10067	1.03113	1.27087	0.972247	0.926279	0.991561	0.897055	0.932643	0.91956	0.975305	1.05176	1.07627	1.04502	0.971747	0.92247	0.97236	0.908936	1.00765	0.919673	1.04943	0.951379	0.937449	0.877324	1.1779	0.973968	1.0425
	-1.5	0.982743	0.994313	0.986213	0.958764	1.00281	1.04278	1.36033	0.965054	0.902857	0.966174	0.918732	0.948393	0.974097	0.95435	1.09595	1.03447	1.04394	0.931384	0.916121	0.97312	0.917096	0.959883	0.91509	1.04503	0.945352	0.940704	0.870302	1.27151	0.984278	0.995233
	-1	0.939272	0.968276	0.957499	0.948603	1.10505	1.04815	1.27836	0.990799	0.924206	0.976167	0.898208	0.932228	0.975908	0.952567	1.08343	1.02693	1.02669	0.958659	0.895224	0.985337	0.873068	0.948821	0.893297	1.07662	0.911779	0.917415	0.862168	1.30915	0.938434	0.987021
	-0.5	0.947265	0.999623	0.974724	0.9761	1.06871	1.07239	1.34714	0.989735	0.922289	0.978225	0.909511	0.95094	0.983915	0.896669	1.05839	1.0719	1.00733	0.937888	0.889475	0.971726	0.886289	0.942671	0.904263	1.05208	0.905685	0.887207	0.875816	1.34807	0.951923	1.01642
	0	0.955809	0.96449	0.994248	0.964735	1.07665	1.09125	1.37309	1.03643	0.889468	0.945474	0.889693	0.957506	0.963274	0.873594	1.08697	1.06446	1.00119	0.921364	0.881531	0.965478	0.877158	0.94638	0.917524	1.04901	0.927619	0.861954	0.844093	1.36826	0.942513	0.983915
	0.5	0.889724	0.867343	0.920797	0.880325	1.03172	1.06334	1.42769	0.918075	0.876823	0.900988	0.844988	0.897837	0.939748	0.888703	1.01282	1.0246	0.986678	0.905978	0.917208	0.96255	0.888972	0.962323	0.928661	1.03439	0.935674	0.891513	0.835685	1.31282	1.00659	1.03718
	1	1.03816	1.00462	0.979429	0.989909	1.05816	1.1771	1.49912	1.04512	0.946093	1.00428	0.875341	0.980285	1.03873	0.96715	1.08868	1.06191	1.03391	0.959568	0.98908	1.03072	0.905191	1.00534	0.953629	1.08054	1.02607	0.936623	0.933716	1.42737	1.04546	1.17174
	1.5	1.07241	1.1132	1.03996	1.02551	1.08753	1.26806	1.53848	1.13635	0.989751	1.05049	0.97929	1.02399	1.0799	0.985769	1.1605	1.15228	1.00359	0.977012	0.994301	1.097	0.938478	1.07636	0.98778	1.10343	1.06249	0.947537	0.967172	1.57484	1.11654	1.30285
	2	1.09082	1.09648	1.07062	1.05382	1.27728	1.29038	1.53681	1.08542	1.00765	1.06229	0.981521	1.04244	1.15323	1.033	1.21382	1.19413	1.03148	1.0069	1.02846	1.07202	0.948814	1.06201	1.01016	1.11027	1.06557	0.971383	0.986884	1.54936	1.16424	1.28528
	2.5	1.14154	1.17363	1.09261	1.08951	1.39144	1.30629	1.54726	1.11109	1.046	1.10674	0.995959	1.07342	1.12175	1.04299	1.15681	1.26097	1.07092	1.02992	1.04276	1.097	0.960821	1.12814	1.01661	1.15033	1.06383	0.972943	0.998235	1.49764	1.14431	1.32087
	3	1.1537	1.20214	1.08402	1.08963	1.33115	1.37118	1.4975	1.09977	1.04112	1.11462	1.03633	1.09806	1.16477	1.05823	1.17894	1.29164	1.05981	1.04743	1.07184	1.14463	0.972423	1.11578	1.01127	1.19379	1.09819	0.996972	0.946518	1.65385	1.14307	1.36306
	3.5	1.17548	1.25756	1.1272	1.13397	1.30736	1.32875	1.6159	1.10873	1.06365	1.09906	1.01293	1.10654	1.16938	1.08705	1.20165	1.2475	1.06894	1.05834	1.1023	1.11222	0.960568	1.15858	1.02931	1.22518	1.12985	1.04441	1.00424	1.7033	1.25175	1.44884
	4	1.16091	1.22404	1.11851	1.13031	1.30676	1.3826	1.57831	1.145	1.09264	1.09531	1.08444	1.14438	1.21288	1.10415	1.25883	1.20672	1.1439	1.07368	1.07422	1.16163	1.06662	1.18238	1.0337	1.22152	1.15343	1.04417	1.03872	1.66926	1.29225	1.49599
	4.5	1.25047	1.27302	1.12599	1.12762	1.45044	1.34334	1.65672	1.21553	1.1265	1.14167	1.0946	1.13051	1.19213	1.05801	1.35398	1.3504	1.11953	1.06841	1.13961	1.18473	1.04572	1.21965	1.07925	1.24516	1.10441	1.08785	1.10887	1.70324	1.26091	1.37066
	5	1.23499	1.3023	1.1471	1.14983	1.41007	1.40812	1.68935	1.20554	1.10289	1.16945	1.11887	1.1625	1.16931	1.0677	1.3479	1.37495	1.17964	1.08375	1.18793	1.22987	1.05997	1.21585	1.10736	1.23281	1.16094	1.10702	1.1146	1.63622	1.35986	1.28977
	5.5	1.21129	1.2979	1.19083	1.1633	1.50156	1.43778	1.601	1.24302	1.16097	1.2162	1.15595	1.23157	1.20056	1.15754	1.40446	1.29349	1.18205	1.07894	1.21358	1.23008	1.08136	1.24521	1.11042	1.22999	1.16723	1.11263	1.10079	1.75892	1.35284	1.42236

## Sheet: Fig 2b
	Left: Displacement magnitude																																			Right: Polar histogram
	Cancer cells near cut
	Time (s)	s1	s2	s3	s4	s5	s6	s7	s8	s9	s10	s11	s12	s13	s14	s15	s16	s17	s18	s19	s20	s21	s22	s23	s24	s25	s26	s27	s28	s29	s30	s31
Disp Magnitude (um)	-8	0.0476512	0.127945	0.0590365	0.0394346	0.0237375	0.117265	0.060981	0.0564408	0.190911	0.190622	0.0193298	0.0783749	0.0285011	0.0767776	0.0707851	0.0523091	0.0894772	0.0328743	0.0503195	0.0888726	0.062666	0.0568206	0.0980032	0.0251423	0.031173	0.0628839	0.141302	0.0530002	0.057592	0.0659532	0.117678
	-6	0.0964087	0.0346889	0.0385246	0.0298355	0.0438733	0.111523	0.0729995	0.0258797	0.0759518	0.0868349	0.110776	0.135543	0.277041	0.0801718	0.0290002	0.110559	0.0387143	0.0526057	0.033383	0.0238595	0.124073	0.0445071	0.0893263	0.0325452	0.0167795	0.103164	0.202427	0.141464	0.0790056	0.0597258	0.0872358
	-4	0.0305967	0.20575	0.0540857	0.0555506	0.0306599	0.0875184	0.0772354	0.113488	0.110468	0.0599928	0.0797958	0.139098	0.0845699	0.0975732	0.133466	0.0854337	0.0749603	0.0271903	0.0885109	0.0950241	0.036965	0.0872847	0.0597692	0.0491397	0.0686901	0.10276	0.24863	0.0713691	0.10148	0.0250032	0.0600863
	-2	0.0486225	0.178326	0.131028	0.0643978	0.0201134	0.0470677	0.040495	0.053249	0.0502086	0.0165758	0.128231	0.104555	0.103605	0.0401421	0.112511	0.141606	0.0866177	0.022785	0.0422095	0.0630449	0.0334496	0.0471952	0.0764076	0.0849141	0.0137248	0.0423678	0.0880617	0.0283438	0.140315	0.0329476	0.0264173
	0
	2	0.0647879	0.182127	0.671989	0.46152	0.452192	0.222058	0.316941	0.171386	0.51577	0.24271	0.179217	0.584428	0.318355	0.0828696	0.549553	0.176548	0.231731	0.0477144	0.52493	0.0326853	0.970428	0.105261	0.257108	0.095385	0.202033	0.338361	0.0694671	0.415277	0.103041	0.158855	0.218351
	4	0.0541589	0.330077	0.47501	0.232433	0.182629	0.0501222	0.203896	0.481201	0.396877	0.402431	0.414041	0.497045	0.15448	0.131332	0.301058	0.0838684	0.210128	0.143655	0.345492	0.115606	0.539181	0.125219	0.123097	0.0933854	0.146256	0.139384	0.252653	0.431401	0.0156916	0.11714	0.0696387
	6	0.0624398	0.296057	0.262528	0.350556	0.0563462	0.0704976	0.514233	0.517322	0.75181	0.337347	0.547814	0.866991	0.0300986	0.138009	0.115323	0.166867	0.0731191	0.248754	0.161388	0.133646	0.43633	0.202778	0.0390236	0.0525336	0.210664	0.100903	0.299272	0.213494	0.11851	0.130444	0.0934716
	8	0.161254	0.465556	0.184579	0.355575	0.0742738	0.09045	0.623258	0.595104	0.754138	0.739562	0.697212	0.730985	0.360553	0.258977	0.0852556	0.186075	0.0804397	0.297926	0.374698	0.052351	0.367317	0.0637905	0.138916	0.203984	0.0483304	0.188553	0.0936337	0.198886	0.0213002	0.143802	0.208512
	10	0.178637	0.719909	0.110924	0.321507	0.104156	0.186533	0.634006	0.703427	0.722408	0.273702	0.638866	1.00954	0.245655	0.239327	0.117941	0.222054	0.124863	0.289627	0.430174	0.14392	0.27996	0.161115	0.0999206	0.166064	0.078425	0.107482	0.346954	0.214289	0.0315106	0.245733	0.195381
	12	0.190525	0.602178	0.205837	0.398155	0.119609	0.28443	0.664076	0.694372	1.16035	0.318879	0.716544	0.821771	0.415159	0.233462	0.114096	0.204036	0.0503012	0.353506	0.384203	0.111363	0.138615	0.0981459	0.144591	0.0792952	0.123226	0.116643	0.319176	0.168951	0.0190767	0.327192	0.121346
	14	0.244617	0.296745	0.235492	0.557812	0.139463	0.0535837	0.661144	0.812841	0.708773	0.36981	0.631927	1.19096	0.143529	0.286495	0.100793	0.043445	0.0342839	0.330777	0.333712	0.0629841	0.19648	0.1972	0.0798176	0.0528925	0.104629	0.0869484	0.198264	0.236372	0.195706	0.339991	0.140783
	16	0.24886	0.319915	0.180651	0.400251	0.119277	0.0353548	0.645244	0.76852	0.702615	0.209313	0.757178	1.01732	0.423252	0.300246	0.106519	0.0594275	0.0989785	0.361105	0.375058	0.0200354	0.226041	0.0776135	0.0651553	0.138732	0.0966991	0.163117	0.0512453	0.216005	0.0709019	0.400871	0.089834
	18	0.290488	0.545647	0.3918	0.479898	0.104864	0.0361757	0.688121	0.810502	1.09853	0.280644	0.707668	0.766531	0.174847	0.322462	0.172651	0.133453	0.0400243	0.40218	0.421541	0.110592	0.334235	0.299993	0.14259	0.160264	0.076829	0.198251	0.228389	0.213533	0.121909	0.420938	0.241656
	20	0.303729	0.331441	0.184166	0.449376	0.0987883	0.111503	0.636365	0.707823	0.947435	0.238805	0.897365	0.861288	0.111429	0.27344	0.0914268	0.0967613	0.0602785	0.469094	0.519478	0.129031	0.274138	0.0492831	0.0899407	0.11279	0.0956097	0.248169	0.217361	0.25514	0.0778426	0.396143	0.162161
	22	0.327715	0.736437	0.221446	0.534259	0.178738	0.0777794	0.731649	0.748435	1.00898	0.344083	0.867172	1.03028	0.330239	0.275933	0.180173	0.0930118	0.0742176	0.519752	0.409915	0.16169	0.151528	0.29643	0.0471011	0.0975389	0.12004	0.137324	0.275734	0.208391	0.0588021	0.372451	0.0880868
	24	0.338631	0.485144	0.302091	0.511764	0.234836	0.171364	0.697766	0.616695	1.02041	0.307174	0.784449	1.32282	0.439608	0.436121	0.0857678	0.133864	0.0493191	0.540058	0.422017	0.159492	0.21087	0.159982	0.119354	0.0276787	0.110365	0.210857	0.206847	0.384502	0.025068	0.449576	0.153565
	26	0.337431	0.611182	0.380225	0.485641	0.206754	0.168351	0.721981	0.900952	0.870632	0.280051	0.846232	1.54323	0.352639	0.346498	0.0735171	0.0167686	0.0687056	0.535824	0.487037	0.176028	0.301683	0.117384	0.164486	0.0881339	0.101686	0.159942	0.500508	0.231175	0.193159	0.487409	0.169869
	28	0.392137	0.394967	0.249723	0.391962	0.241354	0.193278	0.763741	0.923858	1.06057	0.478457	0.98133	1.09984	0.154381	0.324711	0.0950017	0.12912	0.112366	0.588534	0.519249	0.0670062	0.311535	0.236852	0.198317	0.0660381	0.177927	0.195534	0.352043	0.352101	0.0548679	0.492259	0.133279
	30	0.397272	0.849115	0.200286	0.426823	0.156161	0.125965	0.835453	0.685601	0.991508	0.52681	0.955235	1.03111	0.330616	0.19313	0.133986	0.0221765	0.0914821	0.445858	0.462443	0.178545	0.106672	0.266048	0.115957	0.090896	0.0948756	0.283685	0.178195	0.286271	0.0730526	0.647326	0.215476
	32	0.403375	0.503215	0.318984	0.454191	0.172944	0.176935	0.76681	0.823675	0.982204	0.278812	0.842837	1.03584	0.119176	0.269046	0.171918	0.180636	0.034941	0.57709	0.53983	0.182664	0.276041	0.242086	0.0818934	0.029727	0.0310915	0.205131	0.1652	0.258866	0.159465	0.475403	0.109051
	34	0.490274	0.496151	0.274784	0.516202	0.180143	0.150165	0.786288	0.883837	1.26932	0.610045	0.992438	1.08589	0.511523	0.315262	0.104063	0.022434	0.124185	0.603545	0.572362	0.152588	0.307633	0.286075	0.202087	0.0556225	0.134658	0.159518	0.576416	0.271994	0.0740321	0.609385	0.258696
	36	0.476057	0.836997	0.280261	0.485887	0.189697	0.1739	0.776979	0.823181	1.08958	0.702741	0.988435	1.01947	0.318786	0.358952	0.0833807	0.188722	0.139314	0.622581	0.571697	0.215114	0.419851	0.272496	0.214811	0.142019	0.0284899	0.310753	0.265764	0.260693	0.11949	0.612513	0.260034
	38	0.454198	0.538643	0.209221	0.52124	0.288702	0.0936062	0.904563	0.684663	0.965658	0.385774	1.03988	1.28375	0.292141	0.305072	0.148608	0.102118	0.172417	0.609747	0.435392	0.103544	0.33531	0.0780517	0.233198	0.0968823	0.0889133	0.243372	0.185588	0.385889	0.0863822	0.603413	0.0636458
	40	0.521762	0.812177	0.285742	0.595558	0.222929	0.12407	0.919952	0.823433	1.03685	0.131983	1.17057	1.09164	0.402324	0.293919	0.0212711	0.0536808	0.0291225	0.694639	0.596882	0.138918	0.0919874	0.298605	0.150328	0.104936	0.0609373	0.337935	0.303584	0.253653	0.188602	0.665915	0.238318
Angle (°)	Last timepoint	-122.607	-75.3704	-122.975	-100.155	-63.9759	-105.528	-96.7725	-100.395	-77.8566	-145.936	-87.9415	-96.3053	-93.9424	-45.9818	140.079	-63.5803	-88.2223	-137.988	-66.8259	-144.373	-162.535	-56.3437	-158.742	-146.02	-94.7631	-18.0682	137.94	175.813	77.6153	-66.232	-45.1846
	Cancer cells far from cut
	Time (s)	s1	s2	s3	s4	s5	s6	s7	s8	s9	s10	s11	s12	s13	s14	s15	s16	s17	s18	s19	s20	s21	s22	s23	s24	s25	s26	s27	s28	s29	s30	s31
Disp Magnitude (um)	-8	0.0910512	0.0133732	0.0401541	0.0407418	0.103387	0.0664518	0.0231784	0.143823	0.076262	0.101581	0.0673581	0.695312	0.116636	0.175434	0.215733	0.131231	0.0425631	0.0418082	0.0804545	0.0713357	0.170113	0.131958	0.114011	0.187949	0.0404692	0.0806548	0.232429	0.0528844	0.134558	0.20287	0.432523
	-6	0.142265	0.0611236	0.0540983	0.0343734	0.0205181	0.0626954	0.0174097	0.155982	0.0493535	0.223623	0.0405957	0.178757	0.0340775	0.135749	0.175052	0.167823	0.0516981	0.1152	0.114493	0.104174	0.191751	0.0244793	0.037702	0.422163	0.0521755	0.203288	0.304711	0.0722089	0.288295	0.0283918	0.17097
	-4	0.0692422	0.0925119	0.0603674	0.0675619	0.0582875	0.137851	0.113502	0.0983975	0.105738	0.102237	0.0231603	0.220309	0.160372	0.13018	0.141957	0.155466	0.0657504	0.0416193	0.00427522	0.0535051	0.137661	0.117368	0.0854442	0.200666	0.038161	0.0735443	0.392633	0.0171087	0.109786	0.0588664	0.177769
	-2	0.182803	0.206	0.129054	0.0164645	0.0832594	0.0367483	0.0700679	0.0635871	0.027676	0.305317	0.0234213	0.173814	0.154983	0.112319	0.059887	0.0895678	0.178287	0.126532	0.195296	0.052227	0.133676	0.0421425	0.143113	0.113517	0.061217	0.123634	0.0994065	0.0302068	0.0830437	0.120932	0.207773
	0
	2	0.145979	0.0891122	0.082056	0.104767	0.0362385	0.0374233	0.0971741	0.055163	0.0401669	0.10392	0.144565	0.40415	0.17543	0.084844	0.0708055	0.210191	0.127549	0.173458	0.121055	0.0343549	0.26237	0.151641	0.169756	0.166347	0.128799	0.124116	0.176583	0.0526432	0.107662	0.115205	0.169365
	4	0.110394	0.192513	0.02937	0.0530842	0.15913	0.0284398	0.228956	0.0771624	0.0228888	0.087044	0.132569	0.536125	0.431677	0.14453	0.260808	0.0456002	0.0838976	0.153635	0.366002	0.251213	0.052136	0.188837	0.090262	0.0422986	0.16696	0.102086	0.274788	0.101389	0.0434978	0.131797	0.238963
	6	0.151473	0.094426	0.0344653	0.0112469	0.108379	0.17371	0.137828	0.0652511	0.0830609	0.373606	0.192151	0.323896	0.030106	0.178249	0.0848911	0.178716	0.0782635	0.0816452	0.07057	0.289497	0.345448	0.150801	0.144371	0.221561	0.114345	0.0799457	0.291891	0.106517	0.0595104	0.0780283	0.373475
	8	0.0944529	0.0960833	0.0785288	0.0418051	0.0518518	0.0606292	0.112111	0.124651	0.0758579	0.338179	0.139431	0.672921	0.0528015	0.0815912	0.101838	0.0849401	0.0393113	0.0847989	0.136728	0.12016	0.251183	0.0911393	0.0486009	0.246291	0.131506	0.112332	0.345596	0.0680104	0.13413	0.0910206	0.1657
	10	0.0391952	0.190778	0.0289163	0.0691689	0.0341854	0.0414886	0.075963	0.0801007	0.0890249	0.391716	0.193791	0.15985	0.165337	0.0299097	0.212441	0.155902	0.191763	0.139315	0.121879	0.163889	0.155886	0.120223	0.153898	0.088876	0.0371329	0.181625	0.166238	0.0821418	0.0679561	0.124317	0.373887
	12	0.0887369	0.254967	0.0109417	0.089165	0.0194911	0.132663	0.141031	0.0393057	0.154129	0.126362	0.180379	0.409847	0.310952	0.131697	0.164384	0.123579	0.0612145	0.160131	0.185942	0.132901	0.102613	0.0960808	0.113997	0.231555	0.128363	0.160631	0.257672	0.183444	0.0945584	0.0709874	0.203976
	14	0.118418	0.18563	0.0217333	0.0355216	0.108524	0.140841	0.187101	0.0480858	0.0441741	0.220875	0.126313	0.67189	0.181857	0.066194	0.123602	0.108155	0.216114	0.0691556	0.0774259	0.244769	0.260038	0.0694808	0.0772461	0.384646	0.117326	0.0750477	0.296198	0.0530233	0.105965	0.0979889	0.25701
	16	0.0466112	0.143826	0.0715291	0.0583713	0.0335376	0.0109376	0.208894	0.226637	0.134098	0.205503	0.221741	0.509934	0.142251	0.276878	0.168871	0.0652133	0.0235321	0.212373	0.22532	0.126028	0.172281	0.107423	0.0560719	0.243142	0.0882756	0.0905053	0.195286	0.131647	0.0198601	0.152448	0.121288
	18	0.208495	0.0826001	0.0958207	0.0130347	0.0223966	0.0538143	0.117328	0.148517	0.102814	0.319287	0.208332	0.563048	0.150431	0.17449	0.123805	0.111857	0.194689	0.071757	0.0574699	0.277284	0.182774	0.0871858	0.180808	0.217897	0.11712	0.0652386	0.225736	0.0198785	0.0729942	0.0916246	0.0681498
	20	0.180707	0.186889	0.0505734	0.0170531	0.0601273	0.0378876	0.143556	0.121054	0.123959	0.0740317	0.207666	0.647245	0.0531209	0.153024	0.120483	0.103313	0.142723	0.0820552	0.12388	0.173689	0.261045	0.135787	0.0801606	0.236842	0.122006	0.171641	0.187311	0.164297	0.0615134	0.117189	0.492438
	22	0.0745299	0.216497	0.0513177	0.00855236	0.0386797	0.124662	0.0934865	0.112694	0.117051	0.166742	0.218831	0.843779	0.224633	0.145222	0.178789	0.264124	0.099698	0.0766666	0.285412	0.211044	0.0914175	0.200621	0.126049	0.103348	0.183312	0.149608	0.245257	0.0343261	0.0701537	0.120089	0.460712
	24	0.18237	0.0414817	0.0421405	0.10222	0.0878553	0.027165	0.225788	0.159948	0.133853	0.346037	0.18176	0.465201	0.115848	0.180232	0.172201	0.134776	0.148881	0.157226	0.136438	0.36592	0.0253294	0.0967115	0.0753095	0.196475	0.113991	0.0826729	0.183754	0.0612979	0.141222	0.138619	0.354656
	26	0.107521	0.018794	0.0144379	0.0482266	0.0480905	0.0680992	0.210323	0.224543	0.0840356	0.332837	0.203077	0.207949	0.0806269	0.123548	0.102881	0.112218	0.169247	0.162884	0.364867	0.244702	0.214198	0.211111	0.157992	0.140413	0.0575384	0.0716542	0.218697	0.134574	0.0562324	0.100231	0.0573077
	28	0.181262	0.136044	0.0954468	0.0402442	0.0295894	0.220081	0.142875	0.0741295	0.16018	0.301492	0.220494	0.806889	0.352975	0.123279	0.292017	0.132365	0.0293425	0.113883	0.210048	0.132154	0.120022	0.24428	0.150904	0.314194	0.147325	0.142574	0.0864771	0.0137093	0.181963	0.0479467	0.193095
	30	0.0794175	0.190166	0.0156024	0.0642304	0.058882	0.189931	0.18932	0.239218	0.0448522	0.177917	0.190172	0.746635	0.199615	0.0869618	0.229664	0.0726317	0.0759002	0.0857599	0.164703	0.387893	0.118642	0.0988657	0.0950642	0.365811	0.18961	0.146282	0.1992	0.0737457	0.222308	0.0680314	0.443043
	32	0.224908	0.124765	0.11965	0.0383531	0.045117	0.0424506	0.187212	0.049138	0.133375	0.188282	0.163986	0.365007	0.147053	0.180703	0.067229	0.15975	0.242587	0.180277	0.19052	0.119808	0.174523	0.0820323	0.0418301	0.29257	0.0602516	0.206563	0.070255	0.00973709	0.0488269	0.0753635	0.186237
	34	0.101695	0.0747832	0.0336655	0.0162665	0.0446324	0.121511	0.18926	0.166733	0.154022	0.339662	0.199135	0.800892	0.00571855	0.215103	0.059014	0.293869	0.117341	0.143685	0.103903	0.304212	0.110913	0.12115	0.0487601	0.331675	0.0707424	0.131355	0.233986	0.0261503	0.176262	0.170678	0.338801
	36	0.140979	0.35024	0.143645	0.0635726	0.0736461	0.10093	0.188134	0.0633105	0.113097	0.427888	0.0720266	0.331158	0.0904743	0.191561	0.0171311	0.179773	0.149849	0.154996	0.135779	0.19258	0.238822	0.102947	0.203523	0.28218	0.0565005	0.245249	0.305043	0.0991245	0.0648219	0.0685271	0.273998
	38	0.200758	0.143227	0.138103	0.0314432	0.043639	0.261335	0.167573	0.0669281	0.130243	0.246759	0.159368	0.395157	0.0841821	0.096396	0.227627	0.215152	0.160848	0.0630344	0.117282	0.300287	0.171043	0.173843	0.247672	0.0818651	0.113873	0.116145	0.181849	0.116059	0.154305	0.21961	0.259892
	40	0.144502	0.158643	0.0417801	0.0370302	0.128946	0.150401	0.155975	0.163641	0.110714	0.197381	0.0880387	0.259398	0.202626	0.0558306	0.268121	0.289791	0.167987	0.0152023	0.219743	0.196712	0.04809	0.0577672	0.165829	0.100111	0.160374	0.0556057	0.338596	0.138057	0.107829	0.012783	0.337131

## Sheet: Fig 2d
	Displacement magnitude (left) and angle (right)
	Cancer cells near cut
	Time (s)	s1	s2	s3	s4	s5	s6	s7	s8	s9	s10	s11	s12	s13	s14	s15	s16	s17	s18	s19	s20	s21	s22	s23	s24	s25	s26	s27	s28	s29	s30	s31	s32	s33	s34	s35	s36	s37	s38	s39	s40	s41	s42	s43	s44	s45	s46	s47	s48
Disp Magnitude (um)	-8	0.253683	0.136722	0.134707	0.183616	0.401656	0.272332	0.249544	0.0475891	0.123742	0.026317	0.128697	0.141729	0.0839486	0.0332276	0.113755	0.169235	0.139238	0.238557	0.0533704	0.273044	0.10439	0.116158	0.0352514	0.274646	0.224799	0.184959	0.205502	0.156003	0.084768	0.130101	0.22909	0.0981124	0.142172	0.0385119	0.110692	0.139721	0.0595079	0.140008	0.094829	0.023951	0.0371533	0.0429768	0.0528062	0.214439	0.0578864	0.0938483	0.0441398	0.143266
	-6	0.24734	0.14284	0.148107	0.166027	0.212263	0.0549263	0.0202047	0.0283838	0.161783	0.103521	0.111989	0.0151494	0.0777775	0.0154515	0.0421417	0.0790197	0.0640728	0.196956	0.101764	0.3733	0.184873	0.0612089	0.0440392	0.0663215	0.149858	0.111923	0.275698	0.117811	0.114414	0.107705	0.188579	0.10717	0.183943	0.00943752	0.0480276	0.0637228	0.0601365	0.135082	0.10301	0.0387678	0.0258867	0.0934183	0.028118	0.157804	0.0351902	0.0724681	0.0605449	0.0590316
	-4	0.0772646	0.108303	0.160242	0.200445	0.177329	0.278286	0.404636	0.101892	0.196637	0.180086	0.128141	0.0277819	0.0665222	0.0376373	0.0607168	0.172207	0.0801234	0.0597561	0.0599487	0.490041	0.0487098	0.088844	0.138887	0.132666	0.1481	0.177128	0.301582	0.238672	0.128187	0.134787	0.101648	0.12658	0.127152	0.0874173	0.068299	0.081172	0.0197436	0.0721075	0.0350323	0.0551735	0.0386577	0.0228518	0.00734762	0.051474	0.0700381	0.0523435	0.117742	0.117735
	-2	0.0525214	0.148331	0.201034	0.0252704	0.154506	0.0669034	0.171349	0.113196	0.0661732	0.0203093	0.054616	0.0621496	0.146451	0.110436	0.0324745	0.136718	0.0551891	0.271775	0.226556	0.519467	0.0480423	0.0245846	0.00931815	0.103663	0.461146	0.0837473	0.189894	0.273564	0.233629	0.218325	0.285492	0.28992	0.0609635	0.208713	0.0523056	0.0985742	0.0362959	0.0498964	0.0240547	0.0560262	0.0401451	0.094203	0.118521	0.296945	0.0530901	0.0297097	0.0395052	0.125659
	0
	2	0.18273	0.125247	0.182798	0.0982936	0.0934076	0.410925	0.108061	0.237101	0.18884	0.411749	0.0920114	0.0605914	0.0322072	0.215656	0.102379	0.36589	0.244436	0.180152	0.186155	0.0728354	0.194357	0.394922	0.219629	0.455932	0.191933	0.0510772	0.20107	0.31954	0.276603	0.0621056	0.365163	0.187959	0.174623	0.154651	0.190421	0.105429	0.0691772	0.039169	0.229425	0.130496	0.0448535	0.0916578	0.0816184	0.186174	0.0205953	0.0894361	0.0616405	0.199211
	4	0.389387	0.106478	0.138051	0.0616927	0.028502	0.181566	0.232446	0.311478	0.375229	0.0966406	0.0535238	0.0325283	0.0936104	0.104233	0.114826	0.11588	0.17703	0.214897	0.27166	0.215542	0.209504	0.238972	0.30635	0.590564	0.285501	0.281082	0.0501303	0.389967	0.129742	0.0554523	0.497475	0.0840233	0.080818	0.180968	0.192358	0.225432	0.0547965	0.101116	0.227695	0.286182	0.0868146	0.0724067	0.217308	0.306614	0.110647	0.0826491	0.22743	0.148652
	6	0.318333	0.150274	0.0485074	0.155792	0.279246	0.192913	0.103854	0.199925	0.185338	0.145098	0.14163	0.248625	0.179998	0.144319	0.159304	0.109985	0.320582	0.227982	0.0838784	0.298898	0.177119	0.369376	0.334727	0.47037	0.674784	0.129244	0.188359	0.45066	0.201559	0.103524	0.472544	0.122296	0.0371843	0.224671	0.272666	0.0901765	0.0222083	0.439736	0.151892	0.348461	0.0864101	0.0383156	0.283931	0.159681	0.121095	0.155687	0.195846	0.0421136
	8	0.167229	0.0748359	0.193254	0.142711	0.110843	0.52173	0.0285797	0.370824	0.309112	0.2269	0.0785919	0.16763	0.148885	0.127351	0.217724	0.067413	0.315005	0.223287	0.396754	0.28006	0.262357	0.219554	0.334289	0.695527	0.285996	0.0547796	0.216764	0.427393	0.337855	0.145515	0.531182	0.185707	0.304643	0.214212	0.275843	0.278578	0.0712011	0.164827	0.168797	0.354301	0.097613	0.136918	0.210267	0.158036	0.0196924	0.128975	0.154101	0.303656
	10	0.16546	0.176112	0.196834	0.307173	0.168728	0.303914	0.214571	0.35676	0.078479	0.0617807	0.0494576	0.227689	0.0695382	0.138854	0.148372	0.197369	0.295579	0.204248	0.160817	0.254908	0.204651	0.273517	0.280409	0.779437	0.48281	0.208924	0.163301	0.567197	0.135801	0.219277	0.373751	0.306331	0.0712518	0.21319	0.245758	0.210814	0.0634514	0.0639382	0.139015	0.390554	0.0744253	0.115064	0.401402	0.263314	0.0817899	0.0938182	0.210319	0.298321
	12	0.260094	0.056091	0.134747	0.209048	0.0236015	0.0688331	0.130888	0.317634	0.142809	0.131992	0.197288	0.191076	0.110975	0.116069	0.117866	0.20078	0.357706	0.290872	0.311025	0.19514	0.178356	0.220307	0.308145	0.760249	0.0940457	0.0966103	0.14402	0.503965	0.178495	0.117242	0.458992	0.219757	0.137407	0.157796	0.218795	0.163845	0.0637798	0.217348	0.182521	0.266551	0.0779844	0.128271	0.304491	0.0875434	0.0607536	0.234768	0.118903	0.186111
	14	0.287007	0.09949	0.218226	0.266813	0.280481	0.166054	0.208169	0.273787	0.240109	0.0861291	0.128672	0.246896	0.129753	0.197961	0.0859369	0.354691	0.476769	0.164663	0.0682036	0.329649	0.230141	0.192245	0.344732	0.445955	0.426492	0.244504	0.0694486	0.536273	0.170405	0.248393	0.368266	0.438379	0.162395	0.106742	0.300955	0.34512	0.135153	0.265683	0.189638	0.265389	0.095086	0.20131	0.287885	0.197409	0.154289	0.15272	0.0895394	0.267971
	16	0.285405	0.257616	0.109933	0.201907	0.322196	0.00893669	0.09473	0.170294	0.29388	0.127477	0.103237	0.38957	0.0718847	0.183983	0.172665	0.208083	0.334536	0.195707	0.129793	0.640241	0.125001	0.162626	0.330282	0.893029	0.366807	0.183646	0.0905002	0.677497	0.171959	0.0734437	0.333573	0.288559	0.309592	0.241221	0.167977	0.100859	0.16282	0.0439854	0.180305	0.282266	0.086063	0.0721388	0.30062	0.226229	0.0383678	0.147517	0.172021	0.15505
	18	0.346764	0.18009	0.156947	0.125307	0.0335645	0.686471	0.313751	0.254414	0.178076	0.135507	0.0210266	0.257864	0.146186	0.165082	0.116374	0.230886	0.303231	0.21442	0.190514	0.57138	0.104667	0.251806	0.354838	0.744882	0.214361	0.159913	0.159112	0.507127	0.199954	0.270374	0.363614	0.424069	0.241086	0.178383	0.408304	0.212061	0.0839541	0.432941	0.0939356	0.319251	0.0798991	0.0710113	0.295549	0.215649	0.0845034	0.184209	0.172593	0.240294
	20	0.246533	0.15288	0.142294	0.106905	0.24328	0.180416	0.186424	0.312167	0.0919727	0.0702823	0.0284606	0.247105	0.120034	0.213727	0.141418	0.06632	0.498306	0.176129	0.312983	0.248083	0.135842	0.187869	0.304776	0.750379	0.257849	0.21141	0.0446859	0.57814	0.310728	0.00419531	0.634056	0.475487	0.322423	0.201916	0.470806	0.186669	0.0932435	0.172192	0.1538	0.375998	0.12001	0.17488	0.398602	0.0135544	0.0484923	0.200046	0.225399	0.360043
	22	0.381587	0.0720736	0.360151	0.184739	0.319152	0.281707	0.322999	0.235448	0.163968	0.281905	0.0712332	0.330053	0.0932067	0.128726	0.202758	0.413913	0.478084	0.194151	0.100568	0.297358	0.104633	0.192276	0.461265	0.915078	0.243217	0.259145	0.228551	0.320221	0.319796	0.385455	0.604894	0.446881	0.361507	0.158952	0.425545	0.138668	0.0737356	0.278133	0.279679	0.300579	0.139307	0.0713531	0.45491	0.124431	0.152827	0.251663	0.2949	0.325738
	24	0.246626	0.142549	0.207146	0.298093	0.108084	0.122208	0.252322	0.213055	0.161682	0.0624621	0.18041	0.416698	0.1582	0.108392	0.160399	0.170822	0.340403	0.0863845	0.23911	0.252177	0.224078	0.175388	0.368433	0.712931	0.561386	0.134606	0.226245	0.701272	0.22785	0.0902991	0.473838	0.38769	0.306023	0.185621	0.391572	0.235348	0.119975	0.152424	0.158036	0.351065	0.119301	0.144659	0.386757	0.217521	0.0713956	0.208169	0.394958	0.297161
	26	0.264018	0.100003	0.090443	0.239182	0.225501	0.302778	0.0930735	0.359844	0.0295759	0.152988	0.0915573	0.375847	0.118113	0.111427	0.176039	0.310402	0.300317	0.195129	0.179206	0.110708	0.0926534	0.117531	0.3887	0.826474	0.290324	0.342388	0.162426	0.433291	0.29764	0.126406	0.625934	0.381059	0.30311	0.30895	0.36538	0.237509	0.226853	0.0393954	0.221423	0.391761	0.155508	0.115722	0.409462	0.328939	0.0367287	0.215436	0.338591	0.295366
	28	0.22944	0.0851736	0.168425	0.275967	0.143723	0.142212	0.297499	0.22145	0.338453	0.156428	0.0366524	0.446619	0.162235	0.0444148	0.194201	0.0691971	0.370899	0.313233	0.0133207	0.163995	0.162838	0.232409	0.391112	0.585373	0.19226	0.425454	0.256858	0.553452	0.41549	0.203175	0.460956	0.628309	0.420482	0.278124	0.412449	0.32914	0.158053	0.231635	0.223132	0.376037	0.159478	0.066619	0.412163	0.410352	0.126344	0.159621	0.0871859	0.42021
	30	0.39468	0.153949	0.138772	0.115123	0.116988	0.13854	0.152107	0.482998	0.103236	0.123037	0.0147018	0.484664	0.185832	0.0468786	0.0788164	0.146457	0.304603	0.353909	0.218288	0.162736	0.125541	0.305408	0.321897	0.9449	0.25513	0.190482	0.0445543	0.665831	0.214169	0.0910955	0.265715	0.402484	0.268751	0.222809	0.506349	0.407456	0.0878154	0.420028	0.264309	0.390081	0.13222	0.120583	0.55772	0.392117	0.0717542	0.171161	0.350235	0.408119
	32	0.236936	0.0850384	0.271054	0.213135	0.353376	0.220907	0.129015	0.511289	0.211346	0.0680913	0.0976066	0.535384	0.194285	0.0803492	0.0994733	0.284569	0.329635	0.411214	0.143187	0.146037	0.142122	0.170006	0.395712	0.596429	0.311505	0.199525	0.189822	0.57087	0.336582	0.290654	0.347366	0.62413	0.324998	0.251689	0.471996	0.221527	0.134764	0.500983	0.193243	0.367806	0.210768	0.0420769	0.479072	0.341609	0.0930082	0.205451	0.241988	0.520995
	34	0.351166	0.0640673	0.0574021	0.189915	0.297619	0.296556	0.236745	0.189691	0.150334	0.077974	0.0570992	0.492263	0.244425	0.0755177	0.103362	0.0834725	0.460267	0.121189	0.107754	0.371249	0.0343001	0.185756	0.395554	0.761877	0.138693	0.347494	0.175121	0.413773	0.29539	0.0881034	0.315778	0.707667	0.364032	0.105112	0.519124	0.274531	0.0882461	0.380848	0.382776	0.375789	0.146114	0.0217354	0.462957	0.0520367	0.0650456	0.143957	0.139097	0.210232
	36	0.222491	0.0669332	0.0566674	0.188489	0.0759189	0.21216	0.30493	0.405564	0.37022	0.190177	0.0753539	0.490606	0.119021	0.124642	0.148266	0.121515	0.242703	0.0625989	0.123146	0.307167	0.158583	0.112161	0.397303	0.70604	0.412585	0.113085	0.0610877	0.686632	0.339303	0.0777413	0.651822	0.557006	0.410713	0.103245	0.490627	0.224171	0.112863	0.40205	0.164022	0.435424	0.192053	0.113091	0.446929	0.23696	0.029788	0.230565	0.251645	0.450244
	38	0.131533	0.110131	0.105754	0.272873	0.285764	0.369379	0.0881063	0.323516	0.176802	0.209372	0.128427	0.518622	0.154017	0.122278	0.145208	0.262789	0.378165	0.352687	0.295287	0.317004	0.251448	0.153648	0.42271	0.565044	0.332272	0.325721	0.220719	0.394992	0.293464	0.152845	0.409757	0.530341	0.450917	0.336203	0.471985	0.284056	0.125813	0.356985	0.212307	0.445741	0.23026	0.0924232	0.577132	0.308234	0.0889086	0.130866	0.182124	0.631229
	40	0.0477608	0.0817682	0.181069	0.287652	0.0840684	0.170175	0.232044	0.448064	0.258854	0.168136	0.160114	0.595483	0.16344	0.0905708	0.291119	0.208015	0.577337	0.260406	0.113662	0.336536	0.112822	0.26148	0.262293	0.546573	0.463079	0.282253	0.35743	0.530263	0.221067	0.0974989	0.69056	0.456334	0.470902	0.239196	0.580415	0.239605	0.0935763	0.342849	0.232302	0.415918	0.176711	0.120217	0.520943	0.340991	0.120721	0.208608	0.169994	0.282352
Angle (°)	Last timepoint	14.4711	-99.6635	-80.1933	-154.062	24.0432	47.4061	73.1417	-3.4107	-159.915	36.2085	-90.8301	11.8325	36.3101	38.3629	-164.117	24.0507	35.8581	-13.8784	3.39957	-64.8978	1.44801	9.73129	-26.8669	-13.9179	69.8892	-29.2867	8.38207	-152.264	-9.29459	136.498	-31.6162	173.088	175.662	-47.4945	-42.7217	-91.3154	163.18	59.9502	25.823	-7.36836	42.5902	5.87758	21.9127	117.101	-141.343	82.3856	112.577	-48.6105
	Cancer cells far from cut
	Time (s)	s1	s2	s3	s4	s5	s6	s7	s8	s9	s10	s11	s12	s13	s14	s15	s16	s17	s18	s19	s20	s21	s22	s23	s24	s25	s26	s27	s28	s29	s30	s31	s32	s33	s34	s35	s36	s37	s38	s39	s40	s41	s42	s43	s44	s45	s46	s47	s48
Disp Magnitude (um)	-8	0.0795087	0.133319	0.212849	0.0582985	0.119325	0.200759	0.412152	0.134989	0.249566	0.0295512	0.0738137	0.283025	0.0621414	0.115015	0.0594916	0.167294	0.151988	0.328852	0.17341	0.318353	0.112794	0.0861659	0.0679709	0.0552769	1.07576	0.0241684	0.178534	0.157335	0.106821	0.154295	0.289927	0.226481	0.163775	0.170609	0.448654	0.0887756	0.117157	0.147087	0.016943	0.0731267	0.0362349	0.0761663	0.290507	0.141715	0.111216	0.0649099	0.196595	0.121088
	-6	0.119792	0.119919	0.131522	0.0307988	0.384148	0.11049	0.235896	0.0232894	0.42777	0.0488839	0.093877	0.171352	0.210535	0.22049	0.0361501	0.119526	0.0894222	0.061116	0.107283	0.399259	0.0782871	0.144567	0.0297428	0.080905	0.435507	0.0601196	0.253518	0.0787351	0.307907	0.466516	0.24449	0.111286	0.296687	0.0455435	0.0454185	0.119767	0.0422081	0.117405	0.067969	0.0773512	0.0538186	0.0763797	0.382621	0.181234	0.0570063	0.0241327	0.0455538	0.138091
	-4	0.0510683	0.159769	0.158327	0.140778	0.244013	0.189816	0.118932	0.187571	0.344136	0.0141252	0.0862923	0.196158	0.0458314	0.338442	0.0691178	0.0940147	0.0566775	0.0833663	0.180541	0.284642	0.05284	0.0448446	0.0198454	0.233989	0.59666	0.148818	0.193864	0.183541	0.0794756	0.264051	0.130595	0.14497	0.149657	0.144525	0.220082	0.0952515	0.196913	0.0919167	0.0684986	0.0461978	0.063477	0.106605	0.212056	0.333997	0.0272719	0.0675037	0.183597	0.265446
	-2	0.102063	0.168324	0.218313	0.0192289	0.298987	0.389161	0.315895	0.19706	0.317146	0.0407267	0.120726	0.284114	0.112306	0.198291	0.0786934	0.172624	0.127974	0.168108	0.43644	0.430638	0.11981	0.095495	0.0694515	0.0512507	0.378806	0.165776	0.182917	0.176364	0.246809	0.429004	0.215298	0.33426	0.386793	0.197481	0.281623	0.078144	0.086136	0.120952	0.0538508	0.0804816	0.034883	0.103595	0.293082	0.207387	0.160025	0.00262684	0.301447	0.0444012
	0
	2	0.0865887	0.0466205	0.0917472	0.136686	0.294448	0.23458	0.257626	0.102165	0.0652338	0.146641	0.102812	0.188495	0.0882834	0.0509206	0.00835727	0.0662064	0.332376	0.366285	0.24795	0.0955066	0.132881	0.0823664	0.0249117	0.122935	0.400093	0.0928452	0.226052	0.158943	0.140107	0.479667	0.447275	0.12099	0.28885	0.0877036	0.274603	0.104976	0.174115	0.0336469	0.125235	0.109364	0.0155562	0.0415271	0.326277	0.114701	0.121026	0.142374	0.194113	0.20482
	4	0.0738807	0.108347	0.182085	0.0245001	0.419246	0.0553477	0.155394	0.105423	0.194504	0.0453395	0.11856	0.151563	0.152266	0.254447	0.104607	0.106179	0.353011	0.142668	0.119604	0.355832	0.0862209	0.102185	0.0430032	0.151605	0.44565	0.147506	0.208301	0.396629	0.121796	0.0988552	0.120246	0.0613932	0.180441	0.059103	0.460755	0.141462	0.226293	0.117479	0.0610066	0.0353424	0.0642631	0.0586127	0.134657	0.172141	0.121335	0.0932401	0.182739	0.136688
	6	0.204011	0.188094	0.0973186	0.132732	0.120126	0.350805	0.258545	0.0501895	0.596906	0.0584079	0.13729	0.0747705	0.195651	0.108172	0.0897422	0.137432	0.235542	0.325711	0.312719	0.628153	0.0813605	0.0887861	0.102482	0.0705526	0.366025	0.0942039	0.224166	0.325619	0.0706788	0.221723	0.0704521	0.0653278	0.347115	0.0609237	0.486138	0.0426855	0.130535	0.190356	0.0728831	0.0257947	0.0176886	0.0688903	0.120843	0.0220161	0.187659	0.115875	0.040952	0.068687
	8	0.0322265	0.15758	0.160757	0.212305	0.200957	0.097663	0.0736863	0.122122	0.0217147	0.0434315	0.103175	0.0456229	0.136007	0.171262	0.075099	0.182319	0.0595991	0.132888	0.33584	1.0763	0.153495	0.0762404	0.0797827	0.0501428	0.453236	0.281281	0.176427	0.446133	0.197811	0.400257	0.35977	0.150378	0.216541	0.251043	0.267392	0.0879821	0.18128	0.0925128	0.0472294	0.0496852	0.016571	0.0767231	0.0257689	0.0977784	0.072244	0.175186	0.0155125	0.434097
	10	0.0376662	0.0442165	0.0677272	0.0851336	0.176905	0.270034	0.197929	0.0997347	0.222659	0.073177	0.109009	0.119594	0.0522929	0.244884	0.0623782	0.15989	0.0736467	0.0818747	0.14643	0.258851	0.136688	0.120267	0.0719203	0.163431	0.376487	0.0740265	0.230341	0.33884	0.116539	0.210475	0.187899	0.187585	0.195451	0.145431	0.401138	0.152324	0.00851656	0.0379434	0.0587278	0.0808768	0.0648077	0.0859652	0.175411	0.155366	0.159688	0.0943606	0.0249373	0.267033
	12	0.13254	0.217083	0.0432999	0.209796	0.367194	0.106869	0.141481	0.109465	0.350144	0.0162383	0.177768	0.178259	0.158247	0.341244	0.0491389	0.0864481	0.119419	0.0812605	0.153309	0.717928	0.136662	0.118933	0.0714139	0.170079	0.702196	0.132644	0.245644	0.67912	0.0782203	0.251916	0.150864	0.226452	0.152971	0.0423409	0.253359	0.163331	0.159733	0.0985345	0.0596534	0.0729896	0.00921443	0.0466176	0.244707	0.148847	0.0755917	0.0820552	0.196148	0.349979
	14	0.130897	0.0426776	0.0594904	0.1612	0.0541844	0.33924	0.174326	0.0422719	0.136163	0.0286378	0.0729345	0.171348	0.02996	0.0392318	0.0810539	0.03232	0.157174	0.146094	0.58533	0.201041	0.114687	0.16734	0.0282432	0.215049	0.70039	0.0805	0.200146	0.436703	0.0298695	0.395948	0.119262	0.0654431	0.17771	0.144191	0.272494	0.156679	0.0944152	0.0330388	0.116026	0.0802103	0.0315095	0.0159651	0.0788519	0.122898	0.0554927	0.113553	0.0894243	0.237834
	16	0.131042	0.0941383	0.126124	0.0224774	0.358647	0.178973	0.21515	0.0849471	0.295583	0.0170621	0.184244	0.0691382	0.0994	0.261149	0.0936088	0.0568327	0.0667081	0.192833	0.316114	0.508697	0.0483322	0.103672	0.0471361	0.138019	1.09349	0.070364	0.185029	0.555214	0.0858206	0.355786	0.177695	0.19087	0.0581949	0.0254068	0.105647	0.0895224	0.316668	0.0947466	0.0378298	0.155511	0.0831926	0.0586927	0.136163	0.32505	0.0537291	0.161362	0.130748	0.127633
	18	0.101923	0.0192741	0.149248	0.135732	0.248068	0.081905	0.175785	0.0955686	0.190036	0.0788659	0.0891707	0.163771	0.0902972	0.253495	0.0238748	0.0114475	0.169701	0.250201	0.298802	0.311584	0.183118	0.128148	0.121159	0.179038	0.603709	0.200334	0.118876	0.421148	0.0334215	0.334657	0.231828	0.199807	0.204325	0.086214	0.210823	0.037328	0.0345372	0.0291005	0.116211	0.0568475	0.0686824	0.0454297	0.21227	0.134446	0.0930139	0.141949	0.0899711	0.244279
	20	0.0894168	0.132485	0.185686	0.137543	0.275168	0.201098	0.176637	0.132271	0.18449	0.0164412	0.0175945	0.0536041	0.0718683	0.198792	0.122716	0.112043	0.155375	0.0338018	0.119165	0.514101	0.112353	0.147582	0.0847972	0.232906	0.171198	0.0649663	0.110204	0.75077	0.0566775	0.216769	0.0718419	0.125904	0.00797701	0.0964806	0.299697	0.136923	0.0325347	0.16959	0.0156348	0.0816641	0.0469875	0.0602259	0.479037	0.136307	0.0935492	0.173889	0.101661	0.537095
	22	0.0165305	0.238297	0.0608923	0.155735	0.281777	0.210727	0.272097	0.0442221	0.147348	0.0517233	0.0890484	0.0855689	0.09244	0.0884411	0.0199465	0.271532	0.181593	0.111831	0.4098	0.376393	0.0549209	0.132597	0.0340582	0.119926	0.676813	0.167956	0.225125	0.326191	0.196745	0.303221	0.0963731	0.17272	0.0901909	0.102422	0.287496	0.10005	0.102077	0.0298841	0.130023	0.0966653	0.0388691	0.105237	0.300597	0.0832442	0.077515	0.211292	0.0466017	0.245787
	24	0.0322688	0.123588	0.138674	0.101785	0.0397579	0.315194	0.175196	0.153805	0.363174	0.0359791	0.173012	0.205141	0.0388728	0.304764	0.0222408	0.0787821	0.210562	0.0380252	0.0824499	0.727517	0.175638	0.300415	0.09005	0.230451	1.1892	0.0665617	0.233251	0.648631	0.0729144	0.412524	0.150398	0.148486	0.111495	0.243152	0.49134	0.165208	0.121812	0.0975017	0.0123369	0.119231	0.0719103	0.22454	0.345621	0.215033	0.0417122	0.145179	0.155292	0.431515
	26	0.184211	0.280237	0.124364	0.0511022	0.262381	0.146797	0.386545	0.099832	0.185076	0.142295	0.121803	0.105011	0.113082	0.130469	0.0423993	0.213176	0.0523732	0.0850404	0.158058	0.66711	0.296236	0.172965	0.0381383	0.10011	0.954163	0.148305	0.180187	0.435656	0.0379478	0.251384	0.179075	0.330856	0.163463	0.236359	0.249025	0.243806	0.150968	0.0390895	0.12028	0.12886	0.0147718	0.0608054	0.0585149	0.199763	0.0662978	0.179248	0.083205	0.495827
	28	0.132852	0.182563	0.0804951	0.139563	0.410135	0.215529	0.187858	0.0127062	0.187307	0.0465296	0.0691291	0.0412783	0.104669	0.0394103	0.0467079	0.0993558	0.337037	0.379504	0.330679	0.222862	0.122526	0.0965899	0.0635312	0.191503	0.186428	0.257608	0.259963	0.673308	0.109903	0.453449	0.274939	0.0840057	0.191362	0.163778	0.443698	0.123484	0.29934	0.151621	0.0537366	0.124124	0.0711274	0.0871495	0.273144	0.13742	0.0587409	0.139672	0.300129	0.184941
	30	0.0714987	0.0230882	0.0886012	0.115111	0.256869	0.107183	0.409983	0.0302395	0.209149	0.0737423	0.0404718	0.222604	0.224608	0.226864	0.0655569	0.182463	0.254028	0.176945	0.25766	0.532365	0.100865	0.0538136	0.107585	0.0768851	0.578684	0.10385	0.0624576	0.806934	0.15806	0.345417	0.338295	0.215383	0.227528	0.062186	0.187073	0.0496521	0.263243	0.03657	0.0442513	0.115326	0.0111108	0.134888	0.0946601	0.215648	0.0317365	0.237889	0.174944	0.0533149
	32	0.0232802	0.142087	0.102709	0.202568	0.535477	0.30059	0.165389	0.0984599	0.246232	0.0754725	0.0896709	0.270197	0.0267552	0.286768	0.134557	0.173523	0.242015	0.139043	0.254671	0.535543	0.260156	0.0579775	0.0478384	0.266648	0.618709	0.0933283	0.156228	0.396072	0.0659922	0.377981	0.30711	0.0538899	0.182492	0.0667719	0.307564	0.0893253	0.163026	0.293529	0.112863	0.12694	0.0782354	0.0716183	0.109134	0.19555	0.0326223	0.261699	0.0606482	0.282103
	34	0.186184	0.0834163	0.0344693	0.241641	0.619214	0.0910813	0.174598	0.0795356	0.189472	0.065002	0.0670223	0.059481	0.141262	0.145791	0.0712821	0.108239	0.463664	0.101507	0.444557	0.490364	0.190406	0.1073	0.0891473	0.0943403	0.486008	0.118774	0.111208	0.464109	0.382647	0.738088	0.128493	0.199734	0.155924	0.286665	0.10161	0.0653747	0.251159	0.0238974	0.0980579	0.141571	0.058782	0.0971357	0.188158	0.0759376	0.0686376	0.21177	0.147413	0.292936
	36	0.143449	0.141727	0.161719	0.16343	0.16857	0.160682	0.113479	0.155443	0.252596	0.0555854	0.128547	0.041637	0.160343	0.23535	0.0451331	0.122435	0.229469	0.0677739	0.330169	0.574865	0.172519	0.0728756	0.0780696	0.23354	0.731594	0.0998542	0.159426	0.748088	0.217021	0.301612	0.206448	0.124991	0.206281	0.057248	0.493263	0.0724178	0.0454757	0.0322506	0.0184105	0.134551	0.0381779	0.225012	0.277041	0.103838	0.0548086	0.172946	0.0308146	0.256785
	38	0.0515358	0.153542	0.153459	0.0712675	0.239301	0.12143	0.118749	0.115529	0.525467	0.0305557	0.0163719	0.351315	0.144761	0.0671406	0.105678	0.140412	0.332139	0.106029	0.199326	0.597547	0.0800427	0.0884132	0.0765894	0.158785	0.175331	0.0979325	0.0657753	0.367737	0.148326	0.183791	0.189299	0.11526	0.063562	0.270998	0.330889	0.17029	0.131289	0.00669557	0.217288	0.095086	0.0592402	0.0654754	0.191265	0.0650238	0.0381937	0.219315	0.0813653	0.18059
	40	0.0745479	0.258841	0.0536303	0.108209	0.101618	0.177394	0.120145	0.0466165	0.149054	0.106539	0.141064	0.0262173	0.225302	0.123007	0.108613	0.23242	0.220695	0.0400241	0.189684	0.0781743	0.244299	0.145341	0.0311277	0.32988	0.504006	0.159643	0.14838	0.325213	0.100924	0.0585414	0.135598	0.126835	0.206546	0.170139	0.528038	0.194584	0.155803	0.0610805	0.200738	0.106736	0.0693236	0.0899138	0.0877287	0.266388	0.0701521	0.146633	0.0394881	0.143848
	CAFs
	Time (s)	s1	s2	s3	s4	s5	s6	s7	s8	s9	s10	s11	s12	s13	s14	s15	s16	s17	s18	s19	s20	s21	s22	s23	s24	s25	s26	s27	s28	s29	s30	s31	s32	s33	s34	s35	s36	s37	s38	s39	s40	s41	s42	s43	s44	s45	s46	s47	s48
Disp Magnitude (um)	-8	0.0280767	0.0638064	0.0350704	0.0282431	0.161458	0.069432	0.0790111	0.088708	0.0386947	0.0317615	0.0394473	0.0370997	0.0910436	0.0402197	0.0422802	0.0343436	0.0458215	0.0485719	0.047966	0.0918108	0.154694	0.064032	0.0140147	0.105834	0.0527208	0.0277323	0.107932	0.0209446	0.0459841	0.0236255	0.069627	0.0817968	0.0418707	0.0498299	0.0258502	0.0424713	0.0248441	0.0670942	0.0382094	0.095612	0.0606741	0.0348654	0.0341034	0.0778437	0.0299791	0.0840216	0.0462907	0.0713463
	-6	0.0488152	0.101049	0.0933243	0.0154638	0.277288	0.0391945	0.135052	0.0834028	0.0616892	0.0309963	0.0752481	0.0490385	0.142178	0.0368537	0.0452774	0.0388178	0.0466271	0.0423503	0.028505	0.083893	0.0709308	0.0982902	0.0326988	0.0938304	0.0481289	0.026331	0.0648528	0.0210626	0.118546	0.111149	0.0779501	0.0725981	0.0436107	0.0228194	0.0604286	0.0273254	0.0456557	0.0457307	0.0360886	0.0414764	0.0997991	0.0501505	0.0298193	0.0803441	0.0670294	0.0705183	0.0546922	0.0743688
	-4	0.0857721	0.165164	0.0675281	0.0228677	0.140458	0.0751665	0.101798	0.136012	0.0461746	0.0507601	0.0745146	0.0364229	0.0575737	0.0469352	0.0809744	0.0195415	0.0726111	0.0199267	0.0130506	0.152068	0.116807	0.0620757	0.0158216	0.0542332	0.0451109	0.0437917	0.0647313	0.119549	0.127341	0.0633222	0.0904832	0.0917335	0.0809685	0.0556656	0.0326682	0.0454395	0.0884388	0.0774815	0.0233292	0.0726883	0.0341255	0.0410015	0.0420549	0.0841655	0.0461816	0.070382	0.062198	0.0426477
	-2	0.0669128	0.10731	0.049143	0.0312735	0.0640303	0.112678	0.0782731	0.152473	0.0777131	0.0568947	0.0673269	0.0349414	0.176599	0.0396577	0.0402753	0.0215014	0.0413679	0.0897338	0.0461593	0.0792631	0.134313	0.0193882	0.0406858	0.0420646	0.0823005	0.029791	0.0451231	0.0142066	0.157474	0.0520601	0.068166	0.0351372	0.0438969	0.0374169	0.0262297	0.0179465	0.0605887	0.0829187	0.0252456	0.0181245	0.0434889	0.0322702	0.0461	0.0514774	0.102066	0.0427218	0.0591912	0.033355
	0
	2	0.160953	0.148354	0.216093	0.32283	0.183091	0.283293	0.105927	0.201371	0.173252	0.945113	0.178503	0.193656	0.431217	0.300991	0.57061	0.147773	0.325773	0.419114	0.244736	0.176182	0.123604	0.257115	0.282912	0.275191	0.1476	0.0815607	0.069085	0.142604	0.279557	0.125993	0.328801	0.360048	0.44058	0.931324	0.202494	0.682039	0.408491	0.188261	0.311301	0.706629	0.168669	0.114268	0.631295	0.416584	0.14788	0.730474	0.590638	0.392635
	4	0.0734889	0.10925	0.100669	0.154578	0.260544	0.197354	0.116129	0.231073	0.248015	0.66735	0.133086	0.0898469	0.410147	0.232866	0.473152	0.110542	0.220402	0.296053	0.161813	0.189961	0.10895	0.310579	0.284727	0.331644	0.156875	0.22083	0.113223	0.233892	0.289783	0.0538438	0.302392	0.337497	0.364474	0.940909	0.161562	0.587013	0.250641	0.248892	0.0595444	0.373403	0.304864	0.0977875	0.385618	0.174714	0.0872164	0.501438	0.400519	0.313841
	6	0.173244	0.10286	0.0966135	0.106927	0.233058	0.255663	0.0747977	0.219051	0.265565	0.378041	0.135528	0.126717	0.410123	0.19508	0.322924	0.117585	0.141974	0.14582	0.22308	0.175947	0.204683	0.43291	0.206677	0.257465	0.176271	0.182738	0.201129	0.174953	0.219603	0.165904	0.309006	0.374889	0.416321	1.0654	0.173204	0.482871	0.213366	0.201223	0.0615198	0.335681	0.259677	0.108613	0.188029	0.18195	0.153876	0.428543	0.393047	0.294858
	8	0.185218	0.138214	0.175812	0.0791817	0.217882	0.262793	0.109841	0.165602	0.219845	0.224536	0.112737	0.116512	0.44061	0.228144	0.278847	0.0859764	0.103576	0.180581	0.20772	0.115332	0.306796	0.334601	0.221081	0.213767	0.155242	0.211669	0.0795909	0.217187	0.271775	0.119539	0.409727	0.421475	0.520514	0.980681	0.208178	0.397327	0.254546	0.217147	0.0648687	0.44913	0.267706	0.129898	0.14294	0.103952	0.134514	0.348715	0.430272	0.300626
	10	0.142298	0.134911	0.101353	0.0585193	0.226656	0.277246	0.105803	0.36216	0.289788	0.212389	0.13902	0.131078	0.398432	0.233603	0.30662	0.0584736	0.0903984	0.144523	0.230141	0.188503	0.191121	0.31791	0.262414	0.313992	0.105664	0.206907	0.0844107	0.336063	0.225286	0.0905121	0.337402	0.46502	0.537285	0.971606	0.201854	0.399014	0.243478	0.19681	0.0594044	0.370265	0.250533	0.079739	0.211578	0.233611	0.11294	0.497877	0.36228	0.318378
	12	0.0473071	0.185938	0.131863	0.110816	0.134132	0.29954	0.060058	0.27761	0.258287	0.192924	0.132192	0.186267	0.345041	0.223834	0.332187	0.095821	0.191476	0.145404	0.22261	0.153166	0.195736	0.273518	0.236781	0.312692	0.197663	0.243232	0.140282	0.261666	0.23627	0.102188	0.528694	0.44942	0.55063	0.913078	0.213743	0.50302	0.287205	0.154826	0.142771	0.23923	0.258555	0.0940198	0.239522	0.19522	0.0666664	0.467146	0.343355	0.390022
	14	0.113858	0.235552	0.154274	0.0902983	0.30322	0.354255	0.0462642	0.345835	0.292734	0.268888	0.0936169	0.165767	0.290999	0.264173	0.271398	0.0742158	0.125123	0.230856	0.257348	0.316874	0.335643	0.203411	0.253346	0.40537	0.17099	0.292125	0.18898	0.277577	0.251293	0.160801	0.441175	0.473763	0.583108	1.03141	0.213972	0.532094	0.30705	0.148087	0.0458408	0.274335	0.292196	0.119857	0.222731	0.18014	0.0761684	0.433701	0.515643	0.369137
	16	0.121331	0.0984488	0.166773	0.115736	0.31722	0.347822	0.154782	0.326421	0.249661	0.24338	0.149762	0.178631	0.283642	0.218444	0.268211	0.0553255	0.129118	0.246029	0.247857	0.110706	0.220601	0.377815	0.291516	0.342556	0.139327	0.317645	0.104646	0.373727	0.270641	0.10925	0.454949	0.471361	0.525297	1.04412	0.231483	0.554982	0.313391	0.250835	0.089321	0.135453	0.197842	0.165566	0.199835	0.242191	0.102383	0.469538	0.342601	0.332725
	18	0.117414	0.254257	0.123586	0.137606	0.147148	0.39552	0.0627482	0.243383	0.274513	0.248397	0.140991	0.175487	0.436953	0.186742	0.395295	0.0870599	0.125725	0.0948375	0.223449	0.142134	0.118418	0.334472	0.296405	0.324023	0.169171	0.215441	0.129566	0.377139	0.269883	0.123825	0.476048	0.479459	0.592289	1.01119	0.236454	0.556365	0.288756	0.203553	0.0598586	0.108865	0.216857	0.12652	0.207415	0.212911	0.0751008	0.400192	0.426909	0.371088
	20	0.16118	0.194654	0.104757	0.163922	0.170767	0.325554	0.04955	0.36277	0.268043	0.259389	0.156109	0.161229	0.346186	0.239662	0.295689	0.0344859	0.171003	0.127858	0.194803	0.137196	0.425226	0.368312	0.292563	0.288622	0.245042	0.360357	0.110487	0.238828	0.260048	0.165711	0.416678	0.534085	0.639469	1.1109	0.257926	0.497301	0.363776	0.242907	0.0842566	0.135934	0.253999	0.152755	0.3439	0.218698	0.0702486	0.395122	0.388374	0.31309
	22	0.114197	0.301769	0.185964	0.154842	0.1373	0.389794	0.0879035	0.245025	0.302432	0.316765	0.176567	0.222371	0.365045	0.199446	0.3302	0.100845	0.214829	0.0731933	0.25332	0.192455	0.180448	0.227298	0.297251	0.320334	0.141151	0.385111	0.150605	0.308102	0.187482	0.181004	0.382246	0.60489	0.589228	0.950892	0.25934	0.547731	0.32044	0.166761	0.114699	0.134236	0.281059	0.18049	0.291213	0.231779	0.11586	0.438843	0.323414	0.37398
	24	0.200118	0.160861	0.0550323	0.147621	0.187493	0.435709	0.298745	0.270378	0.250019	0.2765	0.156714	0.208814	0.34151	0.188526	0.393467	0.109346	0.195562	0.100175	0.257615	0.224983	0.15514	0.326061	0.324257	0.358473	0.232239	0.341358	0.115476	0.333195	0.280904	0.111163	0.429383	0.559619	0.665813	0.957971	0.235944	0.602248	0.360427	0.206603	0.0839333	0.148977	0.23485	0.134288	0.273771	0.266676	0.112191	0.565947	0.394737	0.4208
	26	0.140756	0.211964	0.148563	0.194214	0.224968	0.435322	0.185868	0.465155	0.281732	0.205506	0.200468	0.200599	0.221996	0.181126	0.352415	0.0465745	0.26313	0.0977466	0.256302	0.141832	0.226362	0.416049	0.292953	0.352647	0.163977	0.379171	0.0833931	0.321302	0.342261	0.125124	0.371363	0.5986	0.67806	0.990452	0.305849	0.632113	0.348171	0.2627	0.0875294	0.0768368	0.283326	0.228152	0.250967	0.269473	0.0646553	0.449393	0.395636	0.426629
	28	0.176811	0.284909	0.150974	0.131592	0.12732	0.390163	0.152528	0.239083	0.316859	0.261827	0.0768327	0.211659	0.330865	0.150136	0.310451	0.0250037	0.224623	0.187142	0.221101	0.163176	0.257938	0.253292	0.304661	0.287401	0.179353	0.239301	0.0728801	0.332432	0.313065	0.258021	0.465745	0.54882	0.726155	0.988243	0.262863	0.62987	0.326731	0.238188	0.0966188	0.0817808	0.187099	0.197345	0.306654	0.193233	0.125422	0.478021	0.405604	0.427319
	30	0.0765638	0.185276	0.185512	0.162507	0.17039	0.331187	0.126969	0.470507	0.269133	0.280792	0.167213	0.232556	0.246689	0.223557	0.352514	0.0504481	0.231252	0.205225	0.223526	0.0841088	0.115606	0.367517	0.337872	0.410371	0.192863	0.243094	0.114504	0.368804	0.253072	0.0987465	0.467575	0.586602	0.723559	0.888703	0.291629	0.59543	0.428966	0.283951	0.10244	0.168689	0.192558	0.230961	0.259249	0.204438	0.192675	0.37107	0.392364	0.33921
	32	0.126685	0.231891	0.195706	0.160525	0.148582	0.435192	0.112628	0.408452	0.254113	0.26422	0.159285	0.214959	0.393685	0.182503	0.334384	0.0689344	0.165427	0.144252	0.259546	0.132648	0.297914	0.242827	0.323885	0.353684	0.163482	0.315132	0.0610436	0.345595	0.262752	0.150862	0.443416	0.630292	0.778973	1.06012	0.303872	0.598162	0.352354	0.234429	0.110288	0.197949	0.204473	0.231	0.346663	0.304518	0.125169	0.471761	0.455624	0.413086
	34	0.129845	0.224506	0.147986	0.216439	0.240852	0.414331	0.143121	0.423498	0.309689	0.278649	0.0961057	0.216538	0.396007	0.210327	0.376333	0.0739353	0.0932639	0.112201	0.207843	0.223662	0.168929	0.269948	0.3122	0.307016	0.158931	0.296855	0.191122	0.401628	0.305195	0.12051	0.325708	0.636439	0.686161	1.01289	0.282709	0.656912	0.394669	0.255852	0.0965086	0.155803	0.268845	0.215149	0.193945	0.254448	0.219334	0.41612	0.437864	0.367933
	36	0.189216	0.37707	0.087399	0.156911	0.310823	0.462977	0.10619	0.516919	0.257362	0.285231	0.0493336	0.189767	0.427968	0.213743	0.403343	0.110366	0.23363	0.121894	0.228838	0.280882	0.371342	0.192327	0.298034	0.424825	0.195809	0.376783	0.116382	0.286446	0.320179	0.0871843	0.350606	0.682325	0.689542	1.02997	0.243433	0.66971	0.471563	0.209334	0.0798093	0.224343	0.251637	0.270809	0.276802	0.179327	0.115001	0.44032	0.524595	0.413895
	38	0.0657978	0.334159	0.227119	0.211359	0.175302	0.39459	0.129674	0.467356	0.309173	0.216762	0.13172	0.248825	0.400554	0.186233	0.324272	0.0852595	0.17281	0.167471	0.211561	0.188995	0.170776	0.286911	0.312709	0.348387	0.191089	0.316311	0.102966	0.22771	0.343801	0.121773	0.331082	0.628548	0.594887	0.954992	0.264731	0.636298	0.491191	0.276885	0.10375	0.098613	0.186896	0.219926	0.270814	0.248262	0.146564	0.434571	0.44802	0.488495
	40	0.0752517	0.307498	0.0889893	0.176647	0.126645	0.383922	0.164283	0.404534	0.282237	0.293602	0.10689	0.242528	0.287542	0.121704	0.426922	0.124327	0.248159	0.108355	0.225653	0.241958	0.160904	0.462852	0.32042	0.351552	0.176744	0.35905	0.146162	0.351378	0.282752	0.106869	0.421774	0.607155	0.761536	0.941406	0.2592	0.649794	0.446627	0.400779	0.133578	0.077977	0.208878	0.251298	0.22098	0.185886	0.118745	0.413482	0.489093	0.373022
Angle (°)	ROI1 Last timepoint	11.6318	-0.465371	115.64	98.3033	84.3338	73.2969	175.291	47.7874	55.6071	95.0562	121.616	106.468	96.397	150.565	98.6417	80.4024	1.873	47.6123	34.2052	-96.1327	107.037	-40.5014	85.0582	91.3226	115.299	-47.2048	-35.7072	172.544	52.3383	26.4457	75.8223	91.1637	102.444	82.8697	83.8264	139.334	111.255	-31.1759	174.769	19.9014	40.5949	-57.9348	37.0666	118.094	116.183	-25.3912	47.5093	93.1786
	ROI2 Last timepoint	131.249	-38.3526	61.7625	118.86	147.396	79.4411	39.2551	-82.5637	60.6467	134.071	141.451	59.7862	81.3412	116.062	133.027	72.9199	16.813	97.2442	74.981	148.473	112.498	-125.903	51.7393	90.1322	103.308	-4.07753	-134.45	122.922	48.7563	80.1887	64.9914	101.013	133.523	73.5844	55.9953	57.6274	172.84	-16.7075	172.298	36.2481	130.295	20.5859	75.543	128.776	80.799	65.0351	81.5536	69.8211
[truncated: 26 more columns]

## Sheet: Fig 2f
	Ablations in vitro
	Cancer cells
	Time (s)	s1	s2	s3	s4	s5	s6	s7	s8	s9	s10	s11	s12	s13
Disp Magnitude (um)	-8	0.119286	0.119266	0.0508274	0.175348	0.0549915	0.211039	0.0749621	0.125993	0.120495	0.101517	0.226872	0.0104775	0.0653675
	-6	0.125471	0.134648	0.0398129	0.0572821	0.0790546	0.0884192	0.168651	0.138323	0.0526141	0.142307	0.0487962	0.137353	0.162689
	-4	0.120588	0.208236	0.224408	0.132472	0.133746	0.100318	0.0877835	0.0990388	0.0936231	0.0950702	0.173692	0.117591	0.0679826
	-2	0.134247	0.0516632	0.0327481	0.15935	0.139775	0.07465	0.0652504	0.168676	0.152975	0.00405467	0.237781	0.110677	0.17432
	0
	2	0.741805	0.307614	0.68111	0.538724	0.2116	0.783609	0.598192	0.308898	0.725557	0.325165	0.139863	0.679723	0.339396
	4	0.750881	0.715093	0.941651	0.482278	0.327819	0.880148	0.523083	0.585632	0.811034	0.354379	0.411474	0.618014	0.379213
	6	0.816375	0.528878	0.904959	0.796678	0.285399	0.925417	0.879044	0.316605	0.744178	0.569072	0.780632	0.63524	0.303187
	8	0.953696	0.619789	0.89189	0.632895	0.198222	1.08828	0.929475	0.277331	0.778118	0.575232	0.802469	0.814973	0.40076
	10	0.760162	0.663483	1.06419	0.83311	0.377423	0.994576	1.23799	0.256172	0.713469	0.608566	0.857169	0.984052	0.498817
	12	0.770488	0.675931	1.06038	0.990447	0.318052	1.11548	1.15927	0.399701	0.78308	0.675512	1.17471	0.901496	0.590156
	14	0.844722	0.525337	1.05234	0.700109	0.554869	1.20331	1.29633	0.595636	0.840569	0.758807	1.37507	0.891986	0.716396
	16	0.822129	0.534359	1.22316	0.840336	0.468533	1.14835	1.2949	0.248305	0.883355	0.698175	1.44695	1.09264	0.709581
	18	0.955491	0.566292	1.14531	0.923043	0.597174	1.42439	1.44363	0.371074	0.826379	0.774445	1.70985	1.1194	0.585924
	20	0.866935	0.664319	1.22357	1.09503	0.623391	1.34621	1.54947	0.292299	0.90373	0.726005	1.75042	1.10804	0.786944
	22	0.678975	0.897467	1.18038	1.03384	0.656731	1.25834	1.55202	0.520706	0.904031	0.880448	1.91951	1.2951	0.797842
	24	0.834576	0.646759	1.43096	1.03382	0.91902	1.66213	1.62626	0.399673	0.823586	0.672292	1.70639	1.29139	0.842659
	26	0.79004	0.798289	1.34777	1.17425	0.818886	1.5043	1.59733	0.466085	0.911607	0.810961	1.87081	1.3661	0.786362
	28	0.699232	0.790049	1.32066	1.14172	0.787338	1.53676	1.99456	0.46301	1.02988	0.880925	1.91001	1.24034	0.849043
	30	0.837159	1.01072	1.31486	1.07013	0.910352	1.43687	1.72196	0.40358	0.959454	0.828015	1.94989	1.36052	0.81503
	32	0.655889	0.997218	1.42177	1.20633	0.852966	1.52278	1.81829	0.294453	1.05364	0.857853	2.01508	1.30039	0.98768
	34	0.756657	0.855189	1.32927	1.27669	0.812394	1.74193	1.63144	0.544671	1.1855	0.813559	1.86847	1.28025	0.876988
	36	0.757093	0.99944	1.39631	1.09112	0.87578	1.65352	1.753	0.704928	0.88914	0.680054	1.98847	1.35783	0.814243
	38	0.7291	0.870238	1.50174	1.19707	0.982141	1.64813	1.66401	0.597222	0.942277	0.673573	1.87268	1.40561	0.858294
	40	0.596837	1.16786	1.49983	1.16002	0.953948	1.65413	1.88881	0.581611	1.02735	0.811798	1.91824	1.42131	0.8632
Angle (°)	Last timepoint	-3.42605	13.4481	6.62145	-14.4434	-17.9958	40.8076	15.771	-25.4934	19.4699	40.9611	27.7885	32.5059	2.40142
	CAFs
	Time (s)	s1	s2	s3	s4	s5	s6	s7	s8	s9	s10	s11	s12	s13
Disp Magnitude (um)	-8	0.12494	0.242681	0.467533	0.151559	0.165831	0.262	0.050458	0.259838	0.147025	0.178594	0.348409	0.10237	0.303868
	-6	0.175843	0.338643	0.287774	0.320414	0.0709505	0.204125	0.0497618	0.100773	0.418234	0.0872786	0.159662	0.2814	0.117479
	-4	0.171494	0.158171	0.119851	0.21514	0.103504	0.232153	0.256866	0.0752764	0.280432	0.263965	0.242752	0.299071	0.200986
	-2	0.206214	0.221064	0.289855	0.300742	0.195068	0.134249	0.0559257	0.159397	0.214749	0.162545	0.246143	0.17073	0.0833868
	0
	2	3.45313	3.1596	3.93703	2.36208	4.62431	5.60605	4.24829	3.57967	4.45634	4.80229	1.49618	2.08909	4.63705
	4	3.80756	3.39531	4.99955	2.42152	4.41516	5.92728	4.29814	4.13478	4.42037	5.70846	1.69957	2.5653	4.39902
	6	3.93954	3.66853	4.75105	2.87671	4.51064	6.08538	4.67742	4.36825	4.25737	5.3667	1.49828	3.16524	4.90926
	8	4.30695	4.09867	4.65066	2.64005	4.98413	5.79215	4.26074	4.56351	4.3555	5.25237	1.54894	2.93005	4.0523
	10	4.31587	3.91381	4.9286	3.08508	4.94292	5.50213	4.64323	4.74401	4.74634	5.25471	1.24903	2.99428	4.50206
	12	4.65609	4.06362	4.55426	3.26793	4.46874	5.49004	4.54468	4.43598	4.49907	4.76898	1.52138	3.07333	4.48625
	14	4.60385	3.53086	4.13896	3.41743	4.81645	4.8542	5.45553	4.76005	4.39751	5.2641	1.65929	3.21438	4.30558
	16	4.58135	4.18492	5.12389	3.28243	4.61862	5.1417	5.7885	5.43087	4.42245	4.88648	2.11439	3.26577	3.81171
	18	4.66342	4.26098	4.10217	3.52082	4.48898	5.05712	5.28465	5.0524	4.43481	4.8517	1.7775	3.60641	3.87661
	20	4.70903	4.4015	3.86846	3.61411	4.81378	4.88269	5.91468	5.43607	4.36372	4.37747	1.59926	3.54214	3.90585
	22	4.928	4.32453	4.15637	3.66861	4.72383	4.3135	5.6778	5.63757	4.48719	4.30845	1.85116	3.71891	4.00849
	24	5.18389	4.08192	4.50911	3.89499	5.1272	4.11123	5.86978	5.6915	4.39867	3.71453	1.74102	3.88105	4.28302
	26	5.06465	4.33742	4.21797	3.78877	5.46574	4.39666	5.91145	5.86308	4.94353	3.73609	1.37749	3.87019	3.91305
	28	4.9219	4.0192	4.52331	3.71562	5.19677	4.32098	5.59397	6.42547	4.93462	3.7642	2.06316	4.0037	4.36629
	30	4.77242	4.15998	4.29027	3.69952	5.06503	4.04848	5.68026	6.11701	4.82406	3.78833	1.69403	3.84607	3.27899
	32	5.14678	4.16763	4.00644	3.70439	5.09345	4.27345	5.88472	6.26302	4.82266	3.63321	1.87374	4.02542	3.93517
	34	5.03066	4.02029	4.17603	3.96618	4.69974	4.84841	6.49081	5.95624	4.87623	3.68271	1.63881	4.36617	3.78384
	36	5.13237	4.00244	4.35433	4.19052	4.8777	4.67674	5.9712	6.09919	5.08318	4.29357	1.84129	3.8906	4.6528
	38	4.93936	4.45635	4.34422	4.04512	5.16107	4.49714	5.76941	6.35563	5.29142	4.0268	2.02884	4.05027	3.91173
	40	4.80997	4.08362	4.47259	4.02403	4.46743	4.31809	6.34492	5.22054	5.0299	4.40399	2.05729	4.32552	3.44771
Angle (°)	ROI1 Last timepoint	61.7828	84.1102	62.307	82.3596	57.3708	69.3235	58.7319	81.9806	83.8997	55.7486	80.1103	44.405	107.176
	ROI2 Last timepoint	68.0645	78.6795	70.5973	72.1591	71.8104	57.4701	72.2215	65.4533	74.4941	8.81384	44.4108	45.7838	75.2391

## Sheet: Fig 2g
	Displacement magnitude (left) and angle (right)
	Quantifications of the control positions are in Fig 2d
	αSMA:MyosinIIA-/-
	Cancer cells
	Time (s)	s1	s2	s3	s4	s5	s6	s7	s8	s9	s10	s11	s12	s13	s14	s15	s16	s17	s18	s19	s20	s21	s22	s23	s24	s25	s26	s27	s28	s29	s30	s31	s32	s33	s34	s35	s36	s37	s38	s39	s40	s41	s42	s43	s44	s45	s46	s47	s48
Disp Magnitude (um)	-8	0.256398	0.199539	0.0824536	0.0765005	0.114484	0.0510577	0.0264408	0.159639	0.0600902	0.102686	0.0721339	0.0563865	0.0949018	0.0853316	0.0775649	0.298934	0.183709	0.12177	0.144175	0.585764	0.448996	0.192123	0.267397	0.218869	0.15242	0.215368	0.192018	0.0486202	0.334692	0.278593	0.0564992	0.312858	0.21402	0.19415	0.0868531	0.0901672	0.103466	0.188608	0.101211	0.397128	0.291073	0.0554441	0.145292	0.120104	0.398072	0.163428	0.127879	0.0672185
	-6	0.122758	0.116082	0.0576979	0.24081	0.244221	0.0575766	0.110631	0.0378609	0.06538	0.178771	0.152164	0.0732781	0.0297872	0.080297	0.0675708	0.319414	0.217076	0.103545	0.0595036	0.226219	0.140666	0.186029	0.257679	0.237742	0.0735895	0.186414	0.157721	0.0641125	0.0411522	0.0643332	0.299684	0.428967	0.170439	0.0495151	0.30635	0.049359	0.0685983	0.136361	0.318838	0.0686163	0.325475	0.149609	0.196481	0.366252	0.101893	0.248323	0.127848	0.140049
	-4	0.233612	0.433773	0.0364319	0.0783912	0.0742863	0.0375298	0.0584725	0.0374273	0.0180495	0.0813741	0.111777	0.0363236	0.0666348	0.12013	0.0202839	0.326907	0.0828581	0.162643	0.0829863	0.261799	0.334798	0.309734	0.154486	0.149935	0.184937	0.0430426	0.148735	0.102514	0.111998	0.179331	0.0588194	0.258385	0.260171	0.158633	0.305505	0.147031	0.267721	0.139353	0.295282	0.248545	0.130842	0.0830345	0.0534768	0.20682	0.187228	0.264505	0.162511	0.100859
	-2	0.156559	0.19199	0.0771774	0.208994	0.117283	0.211443	0.0400495	0.00963924	0.041866	0.0508289	0.0266479	0.0677319	0.0253928	0.0243444	0.062944	0.197721	0.0962422	0.169105	0.14352	0.269686	0.257025	0.110087	0.174634	0.12998	0.230644	0.103128	0.100377	0.0192163	0.154045	0.232406	0.247052	0.288782	0.140813	0.145544	0.101182	0.109312	0.0975744	0.104839	0.282689	0.405821	0.106215	0.101443	0.223314	0.447525	0.18514	0.119663	0.141153	0.122996
	0
	2	0.122997	0.0924648	0.086507	0.105202	0.142427	0.0942223	0.277983	0.090388	0.145591	0.0375902	0.155565	0.173006	0.114105	0.169047	0.166608	0.140271	0.233239	0.075192	0.0540956	0.331508	0.322451	0.167222	0.271336	0.335348	0.200796	0.0477548	0.123242	0.00738291	0.296791	0.250773	0.241154	0.0631022	0.0311626	0.0793686	0.283605	0.0956962	0.106319	0.217809	0.156054	0.164672	0.0685707	0.070156	0.0770096	0.0712981	0.385063	0.11612	0.252075	0.150962
	4	0.126945	0.167534	0.217168	0.112353	0.0739537	0.0496386	0.2619	0.0376335	0.393679	0.192672	0.240128	0.0165106	0.156576	0.155078	0.133444	0.284898	0.161077	0.150082	0.09887	0.328921	0.163396	0.301441	0.160883	0.20347	0.120628	0.419225	0.285209	0.296225	0.186314	0.0153634	0.363656	0.377348	0.336991	0.0382322	0.310089	0.0598762	0.27212	0.0926794	0.261308	0.526525	0.271153	0.221475	0.139495	0.110108	0.287321	0.0921615	0.130477	0.24596
	6	0.157462	0.129873	0.142959	0.13612	0.225182	0.0758908	0.160191	0.0737573	0.219062	0.199764	0.302791	0.215263	0.19606	0.0428523	0.134223	0.258893	0.210832	0.202549	0.206517	0.0638393	0.455029	0.266304	0.169875	0.233745	0.182498	0.137089	0.2307	0.502957	0.107799	0.0789397	0.196287	0.11236	0.232415	0.110362	0.0822775	0.0530585	0.150355	0.238418	0.0702216	0.373832	0.254555	0.187378	0.168698	0.105347	0.533181	0.11738	0.60407	0.12318
	8	0.127586	0.324066	0.0572516	0.225055	0.0847205	0.100339	0.235693	0.132749	0.203142	0.0424108	0.138641	0.130367	0.130003	0.165159	0.300157	0.200116	0.057968	0.319247	0.229958	0.118299	0.0659094	0.134309	0.140647	0.109984	0.136525	0.141109	0.227028	0.620124	0.197994	0.175916	0.109856	0.0838074	0.303371	0.183915	0.461562	0.0816227	0.219739	0.1347	0.264671	0.304974	0.173296	0.290083	0.240472	0.112027	0.294397	0.202419	0.19075	0.153379
	10	0.0564192	0.289589	0.0682014	0.0684152	0.092138	0.205676	0.104045	0.0770792	0.0516494	0.136852	0.190846	0.215723	0.278469	0.15127	0.217585	0.243128	0.316491	0.155005	0.296007	0.0737988	0.257574	0.130739	0.221001	0.570906	0.0619579	0.0743239	0.0790362	0.335123	0.14036	0.113271	0.2376	0.0586465	0.13183	0.0541456	0.322879	0.0461302	0.142869	0.206172	0.124486	0.243321	0.114743	0.0893846	0.226201	0.24516	0.295144	0.280149	0.248134	0.236616
	12	0.0657103	0.369274	0.0767192	0.0665136	0.142499	0.0722784	0.157416	0.0883237	0.177896	0.0798159	0.145077	0.12221	0.186406	0.167662	0.277305	0.0863987	0.152363	0.164203	0.230499	0.388611	0.63701	0.286189	0.241382	0.127885	0.20555	0.123415	0.261432	0.303379	0.0772887	0.0518947	0.294883	0.529622	0.182899	0.065952	0.635815	0.00445938	0.152664	0.148427	0.234924	0.299653	0.466259	0.175834	0.111832	0.378175	0.0367928	0.246004	0.211649	0.116791
	14	0.205043	0.171156	0.0716747	0.217803	0.108822	0.171416	0.194819	0.0841964	0.158566	0.13689	0.206833	0.109636	0.39514	0.140065	0.331759	0.227157	0.217721	0.19206	0.0902807	0.0474809	0.0587451	0.406865	0.296919	0.157799	0.0838822	0.18106	0.275481	0.299435	0.138998	0.181063	0.137797	0.237853	0.0593295	0.316957	0.31826	0.251703	0.295182	0.198431	0.292479	0.257104	0.167165	0.229797	0.199034	0.0993291	0.0703961	0.366199	0.322173	0.0530609
	16	0.120554	0.18327	0.0819861	0.144267	0.108797	0.154766	0.151084	0.0929375	0.172943	0.0585409	0.222699	0.0677645	0.329984	0.117685	0.289712	0.333055	0.0490248	0.0385316	0.11272	0.346458	0.344743	0.283096	0.437843	0.244408	0.175596	0.182773	0.240976	0.466406	0.277733	0.0628778	0.234357	0.120756	0.217327	0.0167897	0.397595	0.146375	0.345274	0.252738	0.146092	0.547398	0.0942495	0.219715	0.254887	0.138798	0.242484	0.348039	0.268494	0.0133388
	18	0.0921452	0.131214	0.0780418	0.351684	0.0631995	0.106999	0.152926	0.0967986	0.165912	0.26792	0.172182	0.14002	0.36192	0.183806	0.338535	0.278453	0.103262	0.182402	0.207121	0.167547	0.0753381	0.169236	0.0759195	0.390572	0.149933	0.133746	0.202553	0.539205	0.0986716	0.237707	0.369023	0.50327	0.368732	0.112666	0.157649	0.108671	0.104193	0.103436	0.157244	0.350286	0.0255608	0.228045	0.0541099	0.127993	0.17516	0.249154	0.0887191	0.135665
	20	0.0989671	0.244963	0.134301	0.436062	0.0657111	0.188132	0.0837155	0.0400612	0.125335	0.129496	0.138532	0.193036	0.23242	0.139669	0.389082	0.174118	0.00347601	0.068506	0.273521	0.232208	0.37631	0.421671	0.105891	0.187953	0.0903763	0.206642	0.0562138	0.400176	0.0959271	0.134686	0.171229	0.126452	0.127104	0.233206	0.138855	0.0679815	0.0857764	0.18436	0.332017	0.688281	0.135754	0.419702	0.273003	0.226398	0.282796	0.352847	0.437751	0.0821775
	22	0.160979	0.165166	0.135078	0.198865	0.140039	0.192639	0.186001	0.0232987	0.175422	0.167919	0.215843	0.174583	0.360674	0.10013	0.227247	0.307347	0.240427	0.0731993	0.322714	0.410837	0.313958	0.143357	0.207056	0.245205	0.165243	0.335644	0.132877	0.353959	0.270469	0.137175	0.0176987	0.170636	0.125263	0.0853115	0.200271	0.236034	0.329597	0.13496	0.172413	0.476389	0.103566	0.175292	0.277462	0.199502	0.154451	0.146899	0.455801	0.178557
	24	0.112738	0.289728	0.0138831	0.00749787	0.334539	0.152675	0.0570573	0.114891	0.147143	0.134544	0.192433	0.0594477	0.288291	0.236747	0.458148	0.227823	0.234052	0.163179	0.156078	0.425923	0.0891986	0.197483	0.182463	0.128261	0.0848582	0.0223231	0.0113284	0.273819	0.129783	0.176532	0.0813901	0.138412	0.101023	0.214911	0.495571	0.284203	0.125866	0.119448	0.136221	0.535178	0.0780381	0.124642	0.0477498	0.1435	0.325691	0.168385	0.274019	0.130366
	26	0.233759	0.375626	0.0715678	0.197009	0.20813	0.0615223	0.121178	0.0166851	0.164961	0.210562	0.17275	0.0748154	0.331283	0.20247	0.31824	0.392638	0.0397749	0.125249	0.0408053	0.280402	0.221768	0.175884	0.210464	0.312713	0.11098	0.109856	0.0965146	0.26679	0.133492	0.361383	0.230656	0.046897	0.234188	0.339681	0.157747	0.13551	0.127146	0.201241	0.127686	0.284786	0.151305	0.0799877	0.203148	0.270676	0.437654	0.138174	0.277495	0.231036
	28	0.116507	0.231386	0.0088836	0.111925	0.0722886	0.126891	0.18762	0.0476871	0.203505	0.186	0.219603	0.0523708	0.321409	0.243702	0.345244	0.0735879	0.134157	0.174052	0.174411	0.108317	0.276662	0.26067	0.195944	0.280608	0.109765	0.161981	0.301921	0.368826	0.406811	0.14198	0.180827	0.356978	0.191627	0.263067	0.195784	0.111639	0.378906	0.256252	0.163419	0.635792	0.100622	0.0710264	0.181286	0.151256	0.157223	0.213089	0.234596	0.140945
	30	0.205342	0.355684	0.0697392	0.463144	0.128195	0.115662	0.267278	0.0247562	0.213716	0.165655	0.182501	0.0633219	0.41301	0.163843	0.308074	0.228864	0.322834	0.185124	0.0935059	0.254758	0.370034	0.297192	0.14257	0.363192	0.0843782	0.10157	0.331023	0.454096	0.273299	0.246518	0.214153	0.233805	0.154177	0.114873	0.350077	0.262549	0.191883	0.0989829	0.066711	0.322778	0.126479	0.186029	0.191686	0.100525	0.0718015	0.165841	0.120849	0.0777955
	32	0.155822	0.22412	0.106946	0.185354	0.133352	0.125589	0.163237	0.0523155	0.208168	0.214183	0.27241	0.168156	0.386392	0.167199	0.382973	0.135482	0.166237	0.107523	0.123525	0.186255	0.342053	0.189958	0.115524	0.189464	0.10046	0.350627	0.228107	0.149232	0.0731258	0.0965296	0.362781	0.0154802	0.239929	0.0877414	0.0305624	0.26617	0.656581	0.117524	0.160589	0.325442	0.200605	0.296427	0.157618	0.260477	0.130598	0.236447	0.243241	0.17872
	34	0.127669	0.15214	0.190714	0.0824019	0.0535735	0.11372	0.17099	0.0669457	0.167558	0.0507991	0.17543	0.22595	0.339819	0.211607	0.393139	0.0416677	0.188927	0.114862	0.0889518	0.23847	0.0595437	0.294889	0.113608	0.120024	0.111502	0.254507	0.206737	0.265964	0.327289	0.178681	0.232535	0.103223	0.106563	0.0176397	0.415655	0.200949	0.163575	0.074058	0.359027	0.143407	0.0104524	0.248279	0.00893995	0.290096	0.168966	0.226644	0.247023	0.0555223
	36	0.127533	0.274885	0.107225	0.401995	0.140392	0.127898	0.0888525	0.0815047	0.276314	0.0500692	0.327851	0.198219	0.302759	0.289142	0.399726	0.222976	0.180093	0.0641748	0.341152	0.367838	0.369222	0.344894	0.367016	0.188062	0.0596867	0.0793324	0.189942	0.465937	0.169081	0.140472	0.467818	0.34932	0.262245	0.070662	0.107042	0.116502	0.179692	0.10161	0.0765568	0.230101	0.19084	0.237671	0.0874298	0.166012	0.144599	0.22752	0.486167	0.0563048
	38	0.232833	0.127109	0.0544139	0.0910034	0.110247	0.161244	0.0532796	0.129281	0.236782	0.0581054	0.283082	0.122688	0.345167	0.10926	0.437064	0.368627	0.166202	0.151685	0.258928	0.340181	0.0591864	0.189978	0.310744	0.0721054	0.151034	0.277331	0.0741078	0.444602	0.213678	0.126694	0.466883	0.09619	0.160387	0.23418	0.39458	0.0310184	0.230717	0.0196014	0.127565	0.412019	0.279294	0.104754	0.155612	0.273973	0.196278	0.0863393	0.3724	0.124307
	40	0.109179	0.0719511	0.0771559	0.175657	0.177058	0.0716934	0.105343	0.120964	0.208166	0.269435	0.237105	0.0694813	0.422509	0.0886402	0.424343	0.282637	0.111152	0.00731419	0.261122	0.310379	0.326372	0.242047	0.0437766	0.0331711	0.162934	0.150713	0.126221	0.504309	0.261335	0.114338	0.314925	0.110723	0.0708199	0.203814	0.232624	0.0456987	0.171749	0.275095	0.22033	0.445397	0.143798	0.245918	0.162851	0.170852	0.198507	0.28281	0.231094	0.185611
Angle (°)	Last timepoint	51.6712	58.1977	92.4858	-70.3758	-76.8497	92.5363	69.607	-128.218	22.6875	99.5021	-17.9341	-29.0817	-14.7231	-25.2991	151.591	-169.918	-158.555	-88.177	93.1761	-137.794	-130.397	-47.8234	-65.2454	128.56	-55.7511	97.3067	-51.5487	-32.0458	-86.7852	78.3337	11.3432	89.7109	-6.44215	14.7394	-64.3657	163.151	-20.7483	152.115	139.904	12.9508	67.1341	48.9023	-54.2475	-171.258	-101.234	79.1541	144.038	127.23
	αSMA:MyosinIIA-/-
	CAFs
	Time (s)	s1	s2	s3	s4	s5	s6	s7	s8	s9	s10	s11	s12	s13	s14	s15	s16	s17	s18	s19	s20	s21	s22	s23	s24	s25	s26	s27	s28	s29	s30	s31	s32	s33	s34	s35	s36	s37	s38	s39	s40	s41	s42	s43	s44	s45	s46	s47	s48
Disp Magnitude (um)	-8	0.120787	0.0219948	0.0868855	0.0809394	0.0362046	0.122702	0.0459999	0.0954677	0.060164	0.0296278	0.0533734	0.0512388	0.0189917	0.051107	0.0215917	0.0536949	0.126613	0.0458181	0.20095	0.126158	0.0425872	0.0909153	0.0707436	0.088718	0.0440666	0.021152	0.0506903	0.0144396	0.0841343	0.0482963	0.0299606	0.111749	0.0185675	0.0675481	0.0407458	0.0389687	0.195868	0.100566	0.0560239	0.114828	0.0303095	0.0415485	0.0722266	0.0418381	0.0477797	0.0419423	0.0440725	0.0191916
	-6	0.262031	0.031768	0.0455194	0.0253235	0.0282071	0.0639902	0.0425274	0.0120755	0.0656909	0.0176618	0.0825599	0.0256268	0.0453721	0.0574786	0.0451884	0.069834	0.081627	0.0814198	0.19037	0.14446	0.137672	0.13813	0.0966409	0.0989169	0.0292057	0.0255254	0.0277178	0.0534553	0.018754	0.0189963	0.0847341	0.0985694	0.0192769	0.0573682	0.0727319	0.0384186	0.0965164	0.127803	0.20709	0.0526593	0.0783219	0.0763731	0.0335007	0.0719043	0.0679211	0.0454781	0.04382	0.115084
	-4	0.273263	0.0345289	0.00145918	0.0424039	0.014915	0.153406	0.0279872	0.0970292	0.0545112	0.0542879	0.0916754	0.00104149	0.0195232	0.0428367	0.0272974	0.0582512	0.0356511	0.102462	0.150923	0.119746	0.231259	0.106647	0.0703605	0.138332	0.0784326	0.0492157	0.0411006	0.00575284	0.139031	0.0430335	0.0370646	0.0118971	0.0124026	0.0620231	0.0844878	0.0691069	0.0343687	0.0218456	0.129069	0.0592374	0.0380285	0.0151093	0.0614435	0.105884	0.0846014	0.0545293	0.0547202	0.0862284
	-2	0.216094	0.053361	0.0252659	0.0661078	0.00693054	0.054823	0.0748386	0.0557181	0.0710614	0.0383382	0.0519224	0.0168089	0.0232028	0.0616312	0.0147615	0.043338	0.0948331	0.141635	0.132923	0.115278	0.081587	0.115041	0.0130487	0.165463	0.0773363	0.00682197	0.0078087	0.0368899	0.0359687	0.0152377	0.0374465	0.0766647	0.012602	0.0543693	0.0953648	0.0583181	0.0574547	0.0513232	0.125931	0.0298363	0.0443548	0.0303343	0.0669797	0.0525847	0.132092	0.0260005	0.0301913	0.121759
	0
	2	0.19842	0.32439	0.106602	0.086241	0.0230244	0.0761308	0.260583	0.219497	0.252218	0.225077	0.215991	0.057985	0.100683	0.161487	0.400007	0.0870905	0.307034	0.0552647	0.374698	0.0984171	0.570946	0.536303	0.355797	0.419509	0.0678744	0.0329809	0.187973	0.466757	0.0992275	0.161838	0.113422	0.062433	0.0561145	0.182913	0.583984	0.113367	0.186509	0.289556	0.376328	0.837777	0.0526571	0.184467	0.335234	0.0576733	0.206417	0.177645	0.222447	0.150955
	4	0.165904	0.264692	0.112521	0.171262	0.0705189	0.0706886	0.17641	0.190355	0.304712	0.0803859	0.286783	0.357196	0.0158508	0.072884	0.314723	0.0762445	0.392544	0.071367	0.540395	0.0471685	0.0599211	0.0810878	0.182095	0.117324	0.0544859	0.0713521	0.216431	0.730278	0.0454379	0.0953305	0.296212	0.146576	0.121312	0.283919	0.480272	0.124004	0.142639	0.325833	0.352058	0.949581	0.124235	0.212753	0.179849	0.0795834	0.0517754	0.30857	0.214063	0.165044
	6	0.296204	0.309219	0.0616119	0.128742	0.0879086	0.0497983	0.117656	0.238312	0.298678	0.081226	0.262663	0.196934	0.0111509	0.0320955	0.151548	0.0260152	0.653808	0.170956	0.403666	0.20693	0.171879	0.471175	0.155958	0.163715	0.0800619	0.0639229	0.269405	0.671372	0.0357269	0.072035	0.240436	0.0623652	0.0695678	0.307516	0.264002	0.169271	0.329349	0.353176	0.435936	0.704014	0.139584	0.18632	0.306928	0.105545	0.181964	0.262507	0.321112	0.146341
	8	0.365879	0.176138	0.0290517	0.131226	0.105226	0.0777426	0.0628231	0.228818	0.269237	0.0640558	0.295169	0.18322	0.046934	0.117688	0.192121	0.118069	0.457823	0.069364	0.331742	0.0690914	0.0736093	0.254474	0.0726231	0.371819	0.219664	0.0779346	0.261531	0.712343	0.062009	0.0966335	0.349679	0.0523852	0.0825825	0.333738	0.157666	0.228374	0.175455	0.145237	0.253257	0.692136	0.175703	0.240078	0.240294	0.144203	0.122241	0.247587	0.120795	0.107815
	10	0.0826775	0.215643	0.0525223	0.107592	0.0856185	0.111158	0.133101	0.286116	0.252467	0.0446081	0.316218	0.115703	0.0594596	0.0892312	0.201706	0.15607	0.466748	0.135495	0.195051	0.0474891	0.0407175	0.165003	0.0623094	0.384922	0.211769	0.0846271	0.200806	0.684381	0.11867	0.0890704	0.2348	0.0840266	0.0655544	0.343219	0.15799	0.157892	0.209061	0.365142	0.331813	0.547945	0.141978	0.229266	0.252314	0.0517923	0.183021	0.248677	0.169464	0.174165
	12	0.31369	0.215647	0.0712335	0.132077	0.101335	0.0399364	0.092281	0.199372	0.291413	0.0745686	0.337367	0.140736	0.078755	0.0320452	0.193208	0.0521213	0.33714	0.163385	0.270745	0.0941737	0.0621469	0.421131	0.0459155	0.184213	0.157619	0.0766225	0.15954	0.700171	0.0338261	0.0970465	0.312362	0.0907113	0.135912	0.305827	0.275141	0.164323	0.338298	0.240514	0.361294	0.575502	0.0889463	0.192329	0.259276	0.0845436	0.0660177	0.261526	0.202914	0.140014
	14	0.197577	0.296192	0.0412517	0.196257	0.120385	0.0554534	0.0878206	0.255622	0.363946	0.0163293	0.285862	0.153879	0.0778141	0.0677163	0.214857	0.0390524	0.320938	0.311806	0.725358	0.188793	0.180323	0.127403	0.0194918	0.210717	0.208758	0.0731749	0.20893	0.759541	0.0146959	0.0998704	0.233733	0.0604293	0.127753	0.286314	0.350817	0.199876	0.140053	0.08206	0.145774	0.369766	0.104378	0.179842	0.284675	0.0676622	0.131028	0.265861	0.117214	0.222811
	16	0.281217	0.281797	0.0722249	0.0876603	0.103737	0.075875	0.0612926	0.216771	0.3375	0.0522838	0.341856	0.167781	0.0581746	0.0152673	0.22867	0.162529	0.186211	0.234926	0.360685	0.117928	0.104669	0.0947633	0.0134005	0.296246	0.14075	0.02319	0.179991	0.724581	0.0270782	0.0863818	0.300387	0.00963821	0.0941533	0.351732	0.24228	0.11794	0.240379	0.292418	0.161125	0.536727	0.104239	0.183263	0.358463	0.11432	0.161001	0.249342	0.224697	0.100687
	18	0.0384019	0.233363	0.0098205	0.166586	0.110369	0.0906616	0.0295669	0.322467	0.315869	0.0656527	0.270672	0.152946	0.110759	0.0985069	0.190399	0.056791	0.329641	0.172698	0.593386	0.192954	0.280894	0.261267	0.0845921	0.0999563	0.219418	0.058522	0.181554	0.781618	0.0567713	0.0800162	0.242435	0.0693604	0.0757957	0.316274	0.266212	0.267946	0.075068	0.163737	0.362598	0.362755	0.120656	0.159146	0.239386	0.0926302	0.0391514	0.223234	0.244314	0.135527
	20	0.19419	0.358629	0.0591299	0.162462	0.105083	0.161917	0.00975063	0.21715	0.362119	0.00784424	0.330039	0.145762	0.107121	0.0144941	0.194583	0.12436	0.414262	0.0222507	0.399615	0.250637	0.282563	0.371315	0.105129	0.321652	0.156212	0.166966	0.190743	0.735065	0.0778515	0.0792112	0.347107	0.0560537	0.128741	0.343802	0.329775	0.229842	0.210758	0.246407	0.444009	0.396656	0.161606	0.11127	0.138395	0.0505365	0.12647	0.282359	0.20736	0.184626
	22	0.170152	0.263742	0.0729571	0.191424	0.0771553	0.122463	0.0698126	0.205551	0.289194	0.0262243	0.31237	0.129262	0.105084	0.040114	0.212735	0.0332966	0.347224	0.206219	0.342075	0.106469	0.357939	0.298301	0.108815	0.140584	0.187348	0.108955	0.15468	0.758056	0.14491	0.0774895	0.271442	0.0147998	0.197887	0.324361	0.298631	0.233888	0.346681	0.216381	0.428571	0.315696	0.136138	0.176853	0.231785	0.0298081	0.284203	0.230242	0.223222	0.134474
	24	0.317454	0.214077	0.0899932	0.173274	0.0939269	0.0732741	0.0414002	0.255838	0.342611	0.0498492	0.392608	0.115098	0.16269	0.0209669	0.176198	0.0539288	0.195635	0.151174	0.525209	0.0329025	0.179977	0.237417	0.148155	0.307337	0.0934507	0.0493127	0.200455	0.750779	0.0898318	0.0540225	0.362756	0.0521135	0.137374	0.379256	0.411845	0.145584	0.252459	0.348771	0.390521	0.585322	0.0791521	0.190184	0.346302	0.0153974	0.193704	0.256064	0.170273	0.107884
	26	0.174077	0.2812	0.0483256	0.19474	0.111805	0.110895	0.0525385	0.1644	0.238659	0.0585511	0.338613	0.165231	0.160186	0.0406098	0.218554	0.049313	0.234234	0.195126	0.343131	0.104344	0.0866143	0.393159	0.0643345	0.390014	0.206503	0.0450845	0.178263	0.771812	0.0675045	0.135088	0.240476	0.0513422	0.13945	0.308416	0.385977	0.263607	0.406203	0.283737	0.15465	0.382438	0.159566	0.125228	0.252659	0.114349	0.124644	0.306812	0.202986	0.168971
	28	0.108306	0.318114	0.0762176	0.288625	0.0633824	0.0567732	0.185357	0.330895	0.247668	0.0616737	0.312776	0.114582	0.159815	0.0561304	0.227337	0.0321837	0.328987	0.260487	0.280386	0.153661	0.181248	0.389285	0.0521485	0.0806578	0.130617	0.114235	0.163117	0.762092	0.0989521	0.0776981	0.281367	0.0826325	0.15994	0.350251	0.375085	0.0768416	0.423789	0.181819	0.139587	0.364825	0.174116	0.163833	0.211665	0.0508753	0.26679	0.312477	0.126896	0.0839353
	30	0.165432	0.306594	0.0509467	0.140528	0.14052	0.0262043	0.0702999	0.389885	0.250168	0.0393703	0.372071	0.110428	0.161706	0.0807967	0.204145	0.0268292	0.33714	0.27272	0.655132	0.310465	0.0355469	0.284788	0.0473946	0.175236	0.13599	0.0953399	0.18319	0.731145	0.156809	0.0753161	0.265233	0.0379984	0.15958	0.296752	0.353991	0.196489	0.125598	0.416045	0.355283	0.405175	0.139623	0.238326	0.215832	0.0654512	0.168045	0.226809	0.238658	0.156303
	32	0.245228	0.334418	0.0463029	0.244445	0.0673632	0.0635745	0.0588184	0.293152	0.274048	0.0863287	0.374072	0.0896872	0.122872	0.070197	0.262612	0.141536	0.117147	0.0409031	0.568067	0.142546	0.236175	0.136866	0.0801998	0.284411	0.287646	0.112994	0.0770493	0.763292	0.0950758	0.0209731	0.300018	0.108892	0.197673	0.342662	0.371888	0.212541	0.134409	0.0709877	0.154703	0.422548	0.139835	0.110396	0.241557	0.0633869	0.244317	0.278594	0.184022	0.240913
	34	0.188526	0.320259	0.10653	0.152219	0.10924	0.106303	0.107305	0.251858	0.291092	0.045962	0.295732	0.145268	0.15279	0.0466493	0.202058	0.0687141	0.348095	0.11413	0.280531	0.0887968	0.248179	0.259555	0.083713	0.166493	0.189454	0.142642	0.160149	0.753721	0.106202	0.107988	0.23159	0.0344447	0.192621	0.35697	0.435791	0.144271	0.314787	0.193765	0.159209	0.473385	0.101754	0.201776	0.315093	0.160815	0.22728	0.333427	0.167999	0.198537
	36	0.114517	0.428865	0.0915339	0.239385	0.111269	0.0532535	0.111402	0.200272	0.279499	0.0416818	0.440021	0.167979	0.138641	0.0691418	0.265581	0.0785736	0.303587	0.113732	0.593888	0.182411	0.218421	0.19105	0.158267	0.105161	0.225952	0.154026	0.183844	0.785117	0.105076	0.0908157	0.268674	0.0468569	0.104036	0.410051	0.464218	0.237592	0.229325	0.237332	0.202243	0.485174	0.118385	0.187495	0.228222	0.0613333	0.230782	0.307352	0.156334	0.124689
	38	0.304925	0.355014	0.141974	0.205039	0.0853353	0.0850678	0.0367444	0.186453	0.284823	0.0213826	0.318489	0.135817	0.164484	0.0734697	0.247168	0.0828465	0.26957	0.111173	0.328064	0.186965	0.314943	0.31422	0.0418943	0.21982	0.176408	0.088101	0.160812	0.761403	0.0391101	0.0405211	0.352886	0.0940878	0.122743	0.375897	0.391161	0.267323	0.191654	0.363156	0.343194	0.400351	0.11671	0.152377	0.163859	0.0613466	0.097677	0.309733	0.0942041	0.210961
	40	0.0362616	0.338521	0.0897831	0.250058	0.0884265	0.00970818	0.114822	0.380418	0.298953	0.0625636	0.358958	0.150463	0.1699	0.0280281	0.177534	0.106825	0.358666	0.254296	0.494276	0.254419	0.183174	0.0865316	0.216473	0.152764	0.158258	0.128299	0.150876	0.787276	0.0755888	0.101882	0.346449	0.0474421	0.160555	0.366324	0.436712	0.29487	0.154396	0.311166	0.0948017	0.440688	0.102752	0.196802	0.175346	0.103331	0.130221	0.247226	0.189438	0.166902
Angle (°)	ROI1 Last timepoint	31.5607	97.4942	132.836	140.695	-40.7556	-112.555	-117.096	65.2986	55.5613	53.5168	52.508	-93.6987	-172.143	-155.431	37.1253	81.5739	86.967	-8.07564	101.463	-41.5302	67.5392	70.9416	-70.0878	131.909	166.219	-55.857	28.4806	12.2191	-34.1967	60.7503	-101.565	178.21	-69.096	-63.4895	23.306	130.178	-120.348	-50.1216	88.9091	96.9362	-50.9973	-105.648	-134.085	-90.7848	149.725	-39.7549	-125.917	-166.762
	ROI2 Last timepoint	71.7416	90.76	-21.8177	104.764	-30.4611	-39.681	-91.7446	-18.9557	93.7393	61.416	-33.0345	42.9886	88.4895	61.0831	86.2568	59.3843	153.108	-110.318	98.409	94.7287	-164.633	23.8446	-63.2618	-18.7197	136.232	-171.495	-68.4624	-3.87563	-91.8648	-133.095	-55.2382	33.5361	-83.5275	26.7945	-40.3763	127.061	-129.498	-115.714	66.3168	67.2693	-146.639	-23.8917	-164.167	71.6522	104.398	-0.508552	-104.109	-70.1329
	Blebbistatin
	Cancer cells
	Time (s)	s1	s2	s3	s4	s5	s6	s7	s8	s9	s10	s11	s12	s13	s14	s15	s16	s17	s18	s19	s20	s21	s22	s23	s24	s25	s26	s27	s28	s29	s30	s31	s32	s33	s34	s35	s36	s37	s38	s39	s40	s41	s42	s43	s44	s45	s46	s47	s48
Disp Magnitude (um)	-8	0.103718	0.0530343	0.146666	0.0772015	0.0206316	0.229536	0.0682643	0.017118	0.119112	0.0496195	0.390585	0.0500144	0.0259369	0.162428	0.143437	0.0279	0.0459455	0.175699	0.0959955	0.0700325	0.130714	0.0793817	0.0804122	0.110437	0.145302	0.125395	0.0894335	0.138176	0.0854159	0.0771612	0.0734042	0.224347	0.05219	0.28356	0.024845	0.100835	0.181075	0.0376238	0.228997	0.248261	0.0581486	0.425969	0.144232	0.215928	0.157978	0.201825	0.128508	0.0508639
	-6	0.098182	0.0383183	0.193906	0.0856696	0.0744915	0.110977	0.0384177	0.102659	0.108365	0.0757652	0.118567	0.0437935	0.0430215	0.261005	0.0838621	0.0467203	0.021444	0.132465	0.030628	0.0701515	0.11151	0.191622	0.0790806	0.113714	0.0343197	0.102269	0.148197	0.046498	0.0776523	0.0951624	0.0656576	0.157261	0.149843	0.277639	0.057991	0.233813	0.186923	0.128757	0.09803	0.119003	0.132731	0.33253	0.12469	0.0999001	0.218204	0.228804	0.050697	0.121839
	-4	0.105829	0.0634065	0.16537	0.0326077	0.0914061	0.137169	0.0574483	0.168443	0.0721373	0.215683	0.208498	0.086541	0.100145	0.335123	0.0223973	0.0559696	0.0604173	0.104555	0.073588	0.0798362	0.121702	0.0932504	0.302197	0.178566	0.0635818	0.0315604	0.126689	0.0745882	0.11582	0.14663	0.128037	0.103438	0.131938	0.110344	0.056243	0.0576296	0.283302	0.230308	0.0374711	0.295103	0.0360069	0.0311552	0.158452	0.289605	0.0773125	0.141093	0.0821091	0.110262
	-2	0.129393	0.0325003	0.0244017	0.0665315	0.0979461	0.0784259	0.0560758	0.0375132	0.113103	0.143296	0.1801	0.11308	0.122438	0.142785	0.070686	0.0115328	0.0701261	0.112065	0.0299284	0.113447	0.0350913	0.0457474	0.186467	0.0698918	0.0686114	0.177222	0.182486	0.172286	0.0513503	0.054161	0.0859243	0.0930665	0.0417025	0.265394	0.0866933	0.0532944	0.372559	0.027919	0.227838	0.100824	0.115891	0.211536	0.0641239	0.0780665	0.0449076	0.194767	0.0890192	0.00624396
	0
	2	0.0892032	0.107304	0.263449	0.123076	0.116211	0.0712175	0.0202041	0.186273	0.204724	0.150073	0.310851	0.185775	0.23153	0.283471	0.159864	0.112125	0.0695674	0.217232	0.147114	0.111731	0.0585682	0.14427	0.190585	0.328541	0.220613	0.193686	0.15694	0.288275	0.134814	0.0492134	0.198745	0.268662	0.168211	0.143093	0.334792	0.111804	0.355126	0.153883	0.34426	0.115383	0.104043	0.368935	0.134428	0.171987	0.369964	0.149013	0.136144	0.0691341
	4	0.159106	0.120625	0.0560873	0.112604	0.110719	0.361258	0.119634	0.329071	0.214116	0.139347	0.115031	0.133552	0.143551	0.233697	0.175411	0.052147	0.0505744	0.124302	0.129657	0.114337	0.193544	0.121321	0.105794	0.411245	0.225355	0.408608	0.164799	0.245863	0.0351271	0.12534	0.137211	0.11263	0.0324798	0.173865	0.323901	0.0923982	0.317799	0.143717	0.180965	0.227242	0.0967065	0.0176203	0.0229203	0.295696	0.0926615	0.372894	0.0517522	0.103152
	6	0.127703	0.127944	0.109927	0.154501	0.187767	0.18912	0.13234	0.316437	0.270333	0.0412434	0.0900984	0.0350967	0.0335508	0.408443	0.114346	0.123074	0.099738	0.281521	0.193195	0.0617543	0.113701	0.145988	0.153377	0.413298	0.21193	0.440904	0.336487	0.377332	0.269031	0.244492	0.132976	0.33835	0.159862	0.145183	0.32556	0.231782	0.118184	0.0777083	0.302283	0.392984	0.195721	0.247424	0.0716765	0.0770968	0.166304	0.25071	0.0273385	0.0947201
	8	0.0718151	0.136931	0.175568	0.0924155	0.0679653	0.262747	0.0620229	0.120427	0.142019	0.140224	0.27418	0.235527	0.102499	0.259398	0.152096	0.026979	0.073809	0.32229	0.150263	0.0694188	0.227868	0.0969161	0.399452	0.245008	0.203694	0.454214	0.242174	0.203933	0.184931	0.220597	0.0688808	0.185134	0.152016	0.505955	0.354264	0.0335384	0.557813	0.248321	0.358439	0.236363	0.0501195	0.123318	0.152877	0.231706	0.159688	0.108389	0.0306584	0.142319
	10	0.107004	0.10103	0.057047	0.11073	0.0771226	0.328735	0.149755	0.234692	0.140319	0.10941	0.344617	0.252036	0.0859196	0.212656	0.220002	0.193377	0.00288074	0.355512	0.14005	0.0746841	0.106282	0.0779434	0.128188	0.542062	0.319488	0.341647	0.198578	0.153279	0.137489	0.227748	0.132243	0.166759	0.151123	0.287192	0.444652	0.157229	0.281265	0.225257	0.155053	0.120159	0.0788253	0.18475	0.0200996	0.125588	0.166361	0.145817	0.150114	0.268039
	12	0.168571	0.0889689	0.218335	0.00464912	0.135406	0.610119	0.114028	0.301423	0.221412	0.128898	0.370105	0.0283721	0.0684926	0.0812154	0.198712	0.0791353	0.0863378	0.362986	0.13817	0.134761	0.129466	0.075368	0.143902	0.255347	0.223971	0.243755	0.484537	0.201971	0.276802	0.0946641	0.0728518	0.0405125	0.120133	0.134973	0.33397	0.07295	0.3024	0.0408051	0.0319046	0.124173	0.0309447	0.0790235	0.17374	0.263575	0.220142	0.246037	0.133311	0.0469072
	14	0.0656598	0.101412	0.179969	0.10656	0.18851	0.194669	0.116646	0.351824	0.0973404	0.174959	0.115173	0.156995	0.22187	0.318536	0.288783	0.181324	0.117296	0.342251	0.127883	0.102063	0.112027	0.153129	0.315576	0.248613	0.0492435	0.284543	0.29743	0.292221	0.17537	0.385043	0.0963375	0.134627	0.15796	0.0327869	0.413367	0.227674	0.140869	0.110237	0.26202	0.00511077	0.0699211	0.22859	0.392356	0.182355	0.151801	0.0859857	0.123702	0.173471
	16	0.0226448	0.0963153	0.229486	0.0584923	0.0655337	0.315777	0.111973	0.253442	0.0992856	0.0673266	0.531535	0.0725129	0.0932489	0.203558	0.265229	0.0840165	0.106922	0.226106	0.058124	0.0535644	0.103453	0.127587	0.192394	0.482815	0.285574	0.328764	0.243717	0.257214	0.165822	0.228545	0.124511	0.197476	0.143807	0.118462	0.298007	0.0910183	0.227077	0.102814	0.171074	0.285906	0.145234	0.291341	0.281601	0.0742803	0.037407	0.15217	0.212206	0.0581798
	18	0.223588	0.164835	0.0826435	0.0679482	0.0251611	0.353072	0.126008	0.321392	0.0914645	0.0190589	0.316485	0.176075	0.0764983	0.328397	0.21034	0.0745065	0.126084	0.208511	0.0626679	0.236395	0.10419	0.222476	0.0536122	0.467886	0.0827017	0.130087	0.237844	0.16651	0.103959	0.28143	0.108326	0.233859	0.191029	0.178393	0.300096	0.0356881	0.0745961	0.153439	0.0679801	0.253511	0.114826	0.147311	0.315243	0.0755107	0.134282	0.118412	0.167983	0.112275
	20	0.0255189	0.130021	0.205221	0.210281	0.104682	0.182195	0.0955201	0.33062	0.121401	0.0510274	0.402945	0.146461	0.0897801	0.532097	0.263157	0.17036	0.185285	0.407959	0.0777828	0.230603	0.0824159	0.0612901	0.183903	0.479185	0.259199	0.24916	0.100414	0.103073	0.14408	0.403475	0.0519549	0.245246	0.192337	0.124342	0.339572	0.146862	0.0679445	0.154619	0.0351174	0.190914	0.0473312	0.0712423	0.430063	0.226302	0.138161	0.047212	0.169603	0.141224
	22	0.034586	0.125693	0.147077	0.107855	0.150133	0.216791	0.122698	0.212543	0.104256	0.0207963	0.324252	0.108437	0.204515	0.0658464	0.323623	0.0890313	0.230627	0.355763	0.117724	0.136771	0.174735	0.335045	0.109568	0.376463	0.0757465	0.223402	0.409022	0.287268	0.103453	0.26705	0.151547	0.151246	0.231495	0.220097	0.287304	0.127368	0.0740449	0.139961	0.482088	0.21522	0.117415	0.250262	0.264537	0.25538	0.0567748	0.211965	0.173405	0.0257927
	24	0.164544	0.0889315	0.0406049	0.0231802	0.209684	0.294176	0.171058	0.440072	0.0860108	0.147733	0.325299	0.0527759	0.0789005	0.510042	0.402368	0.107218	0.243279	0.318477	0.135934	0.255945	0.030619	0.204903	0.156726	0.374923	0.244433	0.407816	0.405241	0.31945	0.0299523	0.201567	0.025577	0.0478931	0.261224	0.10555	0.351223	0.138766	0.328922	0.177968	0.100281	0.145988	0.106467	0.249762	0.235132	0.278418	0.0174868	0.149614	0.186446	0.167494
	26	0.0795538	0.13727	0.0162952	0.177386	0.176758	0.499345	0.0483242	0.184623	0.168428	0.0645895	0.403863	0.114295	0.053825	0.148837	0.402202	0.0999186	0.245813	0.164041	0.067396	0.162192	0.0956912	0.0585713	0.0634549	0.288776	0.217725	0.154218	0.264404	0.292497	0.226545	0.452834	0.0650954	0.178517	0.0695633	0.266398	0.408404	0.182041	0.0468483	0.226536	0.240533	0.0589382	0.0761824	0.174675	0.408687	0.028618	0.0583329	0.122218	0.23856	0.148138
	28	0.235003	0.16558	0.0376089	0.0761312	0.105628	0.287481	0.204094	0.48873	0.343433	0.0794935	0.143821	0.117712	0.177641	0.107158	0.341766	0.171818	0.278385	0.267091	0.0568074	0.260721	0.0726024	0.164583	0.320467	0.210479	0.146654	0.295668	0.272101	0.275089	0.0686971	0.419057	0.0935981	0.112013	0.0618408	0.106447	0.385182	0.174117	0.118156	0.100108	0.11561	0.0352685	0.0643674	0.107493	0.320733	0.215618	0.172982	0.0956069	0.204218	0.107406
	30	0.0690486	0.0312288	0.083564	0.143987	0.0191981	0.372328	0.096031	0.39893	0.13719	0.133673	0.130826	0.0790713	0.138969	0.506954	0.382244	0.156298	0.319873	0.338522	0.0662533	0.273226	0.18091	0.192552	0.146174	0.485493	0.250937	0.192647	0.390628	0.223603	0.192902	0.23594	0.154487	0.28983	0.118879	0.211521	0.364907	0.216876	0.173004	0.30654	0.108232	0.210536	0.0620166	0.140549	0.340237	0.345263	0.0903802	0.293076	0.260761	0.201558
	32	0.0169322	0.122314	0.298759	0.099185	0.0948455	0.316726	0.152013	0.512019	0.0249264	0.238177	0.262352	0.106583	0.143657	0.36646	0.341799	0.106147	0.305549	0.293103	0.0501457	0.321259	0.274554	0.202695	0.140398	0.473016	0.18509	0.220628	0.461046	0.207184	0.0314512	0.460313	0.256779	0.0575158	0.0436997	0.0801934	0.337116	0.208684	0.205216	0.204653	0.230015	0.0612081	0.0208576	0.437444	0.407303	0.202873	0.0906247	0.366767	0.176506	0.158775
	34	0.151134	0.0723948	0.0837549	0.1178	0.137492	0.147745	0.147002	0.422845	0.153871	0.0639837	0.283325	0.0319521	0.0959054	0.688357	0.388214	0.151373	0.366772	0.193056	0.211739	0.142826	0.215677	0.143521	0.106865	0.27168	0.136855	0.0955259	0.315786	0.160965	0.134661	0.458129	0.14943	0.183221	0.086123	0.339215	0.425442	0.247235	0.142683	0.295869	0.101833	0.33493	0.205694	0.301349	0.353625	0.198625	0.0591674	0.245094	0.254048	0.0914612
	36	0.125007	0.145471	0.184385	0.161762	0.131655	0.415576	0.159509	0.146536	0.207906	0.342051	0.246688	0.138317	0.03804	0.449164	0.492227	0.157381	0.373491	0.314253	0.0931845	0.323708	0.122098	0.233583	0.190698	0.424632	0.100403	0.247657	0.331998	0.228007	0.191955	0.351738	0.10134	0.359223	0.192378	0.199516	0.313069	0.145301	0.284532	0.136965	0.24722	0.125741	0.0880525	0.184981	0.433631	0.171581	0.098531	0.130855	0.29424	0.133047
	38	0.0834048	0.11139	0.0879411	0.305669	0.184131	0.30383	0.143234	0.308248	0.0513899	0.0389547	0.268691	0.162929	0.168293	0.527044	0.50115	0.0275733	0.381746	0.339364	0.0680435	0.39315	0.181855	0.110451	0.102444	0.438788	0.204748	0.281315	0.241468	0.297893	0.125158	0.407	0.0841385	0.323336	0.106651	0.193453	0.265889	0.135725	0.184873	0.16709	0.0948431	0.375961	0.0801172	0.22184	0.445118	0.311518	0.0942623	0.189987	0.277175	0.117878
	40	0.133905	0.100736	0.118513	0.120762	0.0553375	0.206369	0.0739998	0.204009	0.126376	0.199741	0.425373	0.134765	0.0155947	0.204847	0.361905	0.1181	0.322365	0.401091	0.167074	0.390342	0.165428	0.09788	0.202082	0.258035	0.285465	0.208526	0.197367	0.154047	0.132638	0.383862	0.0243274	0.147278	0.246664	0.248008	0.258113	0.209427	0.187533	0.322519	0.532406	0.119322	0.115181	0.383995	0.403772	0.135126	0.0577424	0.162343	0.308952	0.199004
Angle (°)	Last timepoint	84.3571	-63.8602	-125.827	1.91827	59.7467	-79.658	-42.5096	16.837	64.1386	-158.705	47.6307	116.476	-114.805	-161.023	83.6478	81.4715	40.9443	-0.481075	48.9174	-33.9738	103.763	-31.119	-137.851	-11.9382	-24.1165	109.515	2.63216	-14.8532	-157.612	148.711	-164.33	54.4918	-149.39	16.9738	4.21651	107.873	134.622	47.2619	-130.43	-9.02413	47.6088	179.984	-17.4865	30.3092	63.7484	126.573	-56.1386	-71.8203
	Blebbistatin
	CAFs
	Time (s)	s1	s2	s3	s4	s5	s6	s7	s8	s9	s10	s11	s12	s13	s14	s15	s16	s17	s18	s19	s20	s21	s22	s23	s24	s25	s26	s27	s28	s29	s30	s31	s32	s33	s34	s35	s36	s37	s38	s39	s40	s41	s42	s43	s44	s45	s46	s47	s48
Disp Magnitude (um)	-8	0.0234502	0.040991	0.184377	0.0542148	0.201428	0.0192649	0.00829349	0.0727611	0.0440216	0.0363858	0.0551811	0.0165799	0.0694254	0.0169869	0.063074	0.0308229	0.060705	0.0767896	0.0531329	0.0638061	0.0624198	0.0139708	0.111958	0.0868451	0.135152	0.0581409	0.0360051	0.040109	0.0660047	0.118107	0.127877	0.130628	0.0581355	0.0870949	0.0136419	0.0323141	0.027144	0.101752	0.0439643	0.159795	0.0628529	0.0765762	0.144271	0.00938677	0.13288	0.31599	0.154776	0.0361885
	-6	0.0233392	0.0275221	0.137198	0.122719	0.093289	0.0363796	0.0193722	0.123753	0.00899498	0.0290447	0.055455	0.0211615	0.104659	0.0181498	0.0980608	0.00972454	0.0221639	0.0878135	0.0898981	0.0144634	0.0440997	0.112387	0.0660648	0.0449375	0.00731569	0.142123	0.024769	0.0931499	0.0563847	0.0484224	0.0581757	0.0337184	0.0439626	0.12308	0.0140141	0.0354774	0.0406478	0.0589379	0.125649	0.26077	0.0348606	0.102378	0.0174055	0.0422937	0.0654097	0.160999	0.0341773	0.103005
	-4	0.0273104	0.0218569	0.0231166	0.0430682	0.193895	0.0334207	0.00962358	0.0680413	0.0271352	0.0522726	0.038069	0.0371895	0.0472667	0.0363813	0.0270142	0.0427032	0.0922437	0.0384406	0.0626907	0.0557872	0.0396056	0.0832582	0.152507	0.103613	0.0419184	0.054335	0.03716	0.0179953	0.0453	0.0891385	0.0316662	0.0669813	0.0320536	0.0796117	0.0371741	0.0193018	0.123673	0.101819	0.0876124	0.0316985	0.0717025	0.116319	0.122068	0.0465525	0.0308633	0.17219	0.0289544	0.150038
	-2	0.0608325	0.0180886	0.124607	0.115356	0.110012	0.0208785	0.0520305	0.0440842	0.0339946	0.0612924	0.0416328	0.0262494	0.0879906	0.0817178	0.142551	0.0564359	0.0480451	0.054087	0.0683908	0.0384106	0.0771307	0.124984	0.0973398	0.0169565	0.0905251	0.0184923	0.019361	0.0646625	0.0658935	0.0278581	0.101049	0.0911642	0.0635855	0.028512	0.0272329	0.0763305	0.0746268	0.0714503	0.239463	0.20653	0.189293	0.0519758	0.0630097	0.0657507	0.0368364	0.180477	0.132747	0.0555193
	0
	2	1.16429	0.381413	0.114749	0.410046	0.686427	0.478124	0.218135	0.149552	0.0426594	0.0411298	0.0499394	0.0801991	0.0947285	0.216638	0.517611	0.0949748	0.353284	0.377405	0.18458	0.170734	0.019693	0.148541	0.533755	0.320664	0.165982	0.148166	0.10048	0.193519	0.226211	0.509712	0.200402	0.0438435	0.351772	0.304066	0.387629	0.0285278	0.237459	0.381209	0.265519	0.0929936	0.0269871	0.221804	0.229102	0.066312	0.217528	0.213175	0.0766358	0.175435
	4	0.544777	0.115336	0.0825886	0.326926	0.569826	0.324666	0.441453	0.0933659	0.0634108	0.00515474	0.141479	0.175048	0.0133327	0.125302	0.308603	0.219885	0.23908	0.46219	0.147969	0.0490318	0.0114415	0.0782161	0.358193	0.0904545	0.188133	0.167456	0.0594304	0.0888929	0.212618	0.214927	0.114441	0.149865	0.312971	0.329365	0.212803	0.0956109	0.114206	0.116898	0.187235	0.133904	0.0528966	0.0669992	0.229523	0.039986	0.014273	0.118641	0.0852417	0.150146
	6	0.204269	0.124943	0.22094	0.275931	0.223763	0.174756	0.506923	0.0978103	0.0838353	0.0912499	0.0968442	0.183754	0.0496864	0.0671063	0.119708	0.290473	0.282972	0.466054	0.201928	0.104821	0.0671683	0.105703	0.309681	0.121843	0.259692	0.24786	0.0424142	0.0751269	0.12279	0.264359	0.253644	0.0736878	0.170493	0.11829	0.254879	0.0893827	0.0639615	0.0632465	0.0725178	0.00252818	0.215267	0.13935	0.391093	0.095786	0.0857159	0.110567	0.0505091	0.0985556
	8	0.313456	0.0281086	0.133359	0.420159	0.230995	0.151378	0.488046	0.0994321	0.0835742	0.0538964	0.0606503	0.21359	0.099976	0.0152264	0.486794	0.180644	0.322189	0.315025	0.212224	0.153862	0.106801	0.0349325	0.185418	0.107217	0.151899	0.193276	0.0738328	0.125032	0.137252	0.188976	0.274975	0.114113	0.250851	0.434805	0.195374	0.0827879	0.0992302	0.193432	0.0834763	0.10469	0.205661	0.104541	0.196081	0.0447805	0.0742351	0.189646	0.125217	0.12821
	10	0.346741	0.0206679	0.160785	0.320937	0.240273	0.198992	0.458935	0.0172741	0.12868	0.0375512	0.181278	0.199064	0.0502297	0.117338	0.40349	0.302468	0.18035	0.148683	0.0453866	0.162879	0.0420021	0.183968	0.57535	0.0890395	0.14786	0.212726	0.054537	0.0777186	0.172614	0.263183	0.103222	0.109807	0.176675	0.181653	0.0984962	0.104421	0.300896	0.0710282	0.111969	0.184251	0.0527002	0.121348	0.181568	0.0272485	0.192299	0.161638	0.0720064	0.270838
	12	0.323348	0.076348	0.182037	0.300488	0.472727	0.183344	0.421825	0.0205236	0.0465873	0.0481096	0.140365	0.244393	0.0322439	0.0606222	0.246946	0.259278	0.200263	0.0926086	0.127585	0.232359	0.0439047	0.224578	0.489082	0.0817602	0.173051	0.284868	0.108971	0.0308378	0.205472	0.162045	0.115129	0.0991461	0.0863826	0.0648409	0.116138	0.0601537	0.26273	0.150542	0.292113	0.0976633	0.358206	0.194978	0.319383	0.0691076	0.133423	0.145322	0.13248	0.155967
	14	0.352761	0.0769164	0.152938	0.283381	0.191382	0.129243	0.525083	0.124848	0.121547	0.029218	0.143524	0.253999	0.0889256	0.0820343	0.20928	0.255426	0.260284	0.192283	0.223562	0.135468	0.138361	0.0450922	0.257504	0.221111	0.14965	0.299036	0.0291639	0.0431754	0.127837	0.251992	0.265568	0.180755	0.151098	0.145062	0.281635	0.108721	0.0994238	0.0902999	0.169757	0.171997	0.14891	0.170378	0.433456	0.0196145	0.0670689	0.373886	0.0255102	0.14169
	16	0.238702	0.0792652	0.185069	0.292089	0.33808	0.172628	0.531851	0.062096	0.111077	0.054087	0.0841413	0.226068	0.184017	0.0230604	0.200288	0.27076	0.226349	0.289548	0.143152	0.206362	0.0170838	0.0729239	0.427672	0.385727	0.16545	0.211362	0.032158	0.10327	0.308349	0.319206	0.194429	0.0660052	0.083593	0.138632	0.237967	0.0823274	0.132833	0.0899099	0.0406529	0.0506712	0.215583	0.0891741	0.172393	0.0958528	0.0778759	0.14173	0.0569926	0.183794
	18	0.479642	0.109837	0.222785	0.365157	0.202087	0.190512	0.404375	0.0879344	0.0737336	0.0897142	0.111373	0.320146	0.109482	0.0304424	0.0537731	0.153297	0.266366	0.317168	0.149043	0.202864	0.0899665	0.201696	0.376707	0.020272	0.22464	0.171734	0.109394	0.00815792	0.27897	0.287578	0.257952	0.071917	0.110442	0.171987	0.0880098	0.0644476	0.181565	0.182315	0.0995319	0.0542686	0.240347	0.173728	0.225466	0.0216604	0.0892471	0.200496	0.058655	0.203337
	20	0.463951	0.0625097	0.158652	0.411308	0.235934	0.190416	0.465911	0.0657018	0.0798728	0.0433018	0.115122	0.220473	0.156506	0.173809	0.173919	0.202077	0.363642	0.216958	0.124055	0.216312	0.0947601	0.141977	0.477049	0.296067	0.1311	0.309998	0.107049	0.173041	0.333568	0.284011	0.345288	0.0364855	0.143488	0.156592	0.0858927	0.109344	0.200334	0.0856282	0.0241524	0.0079614	0.198088	0.0936954	0.213222	0.103222	0.0609735	0.596466	0.127944	0.0420682
	22	0.345513	0.115962	0.104916	0.28891	0.270094	0.235021	0.487114	0.0687865	0.0906445	0.0552943	0.116636	0.44531	0.214435	0.0554627	0.15649	0.298383	0.24937	0.0975474	0.0400334	0.195381	0.177502	0.194217	0.667177	0.148859	0.218973	0.273879	0.0510327	0.0288935	0.249228	0.419052	0.208997	0.0825864	0.0530777	0.0193093	0.15748	0.136283	0.222499	0.211969	0.112493	0.0715721	0.267659	0.085513	0.244528	0.125256	0.0892039	0.320309	0.109723	0.0352041
	24	0.367278	0.115049	0.290422	0.28405	0.217679	0.136804	0.410991	0.107786	0.0614539	0.0234774	0.165318	0.200799	0.211488	0.114901	0.258234	0.215785	0.266389	0.245576	0.122826	0.127462	0.0195002	0.225653	0.43013	0.203978	0.323106	0.198663	0.0474294	0.0734118	0.239542	0.303102	0.199191	0.191126	0.0606564	0.160881	0.159599	0.0773255	0.140765	0.176856	0.337395	0.203727	0.244074	0.0313469	0.316633	0.0808115	0.0964729	0.251131	0.0754716	0.0944079
	26	0.335956	0.124437	0.157086	0.352452	0.218794	0.178908	0.433037	0.0850586	0.15078	0.0337951	0.137633	0.365243	0.0266612	0.213037	0.0809446	0.158359	0.297833	0.196958	0.102958	0.228583	0.146728	0.106262	0.467648	0.114241	0.333517	0.169489	0.0927738	0.0696019	0.37189	0.310627	0.201722	0.0670103	0.124362	0.137497	0.0645976	0.0995095	0.255135	0.0252348	0.231668	0.197742	0.375156	0.118153	0.3649	0.0329141	0.0773642	0.245352	0.142247	0.130899
	28	0.418429	0.0932159	0.16423	0.372756	0.135936	0.0515741	0.465394	0.0347195	0.0765007	0.0361883	0.0803325	0.370507	0.072775	0.129457	0.174089	0.285334	0.302446	0.205259	0.0449681	0.183781	0.119862	0.0911816	0.232316	0.216472	0.326658	0.243205	0.0220733	0.0956747	0.319142	0.20895	0.167831	0.115578	0.153429	0.32605	0.0639693	0.103341	0.226679	0.243328	0.246442	0.271767	0.101133	0.193396	0.130614	0.0893893	0.0412352	0.12051	0.139611	0.157907
	30	0.403313	0.0728666	0.0729994	0.290836	0.425256	0.157572	0.490588	0.107848	0.0659851	0.0924703	0.0676014	0.336566	0.150169	0.0146629	0.144684	0.354341	0.246107	0.144469	0.0633485	0.233595	0.0551091	0.113725	0.360443	0.319646	0.121926	0.20896	0.14847	0.185207	0.309689	0.449253	0.228651	0.0961618	0.110207	0.138233	0.211157	0.13089	0.0765179	0.0782459	0.136402	0.123098	0.220676	0.146337	0.192181	0.032288	0.222802	0.878081	0.125107	0.218635
	32	0.371682	0.109804	0.217517	0.312258	0.36585	0.15023	0.487893	0.0980535	0.101449	0.0625848	0.0806122	0.194493	0.175631	0.0511314	0.106118	0.209641	0.156393	0.0869208	0.148515	0.252832	0.0473563	0.110962	0.341276	0.36062	0.236436	0.228111	0.169711	0.030637	0.206355	0.427289	0.338974	0.103164	0.138699	0.130223	0.0321798	0.12287	0.0898008	0.157347	0.172829	0.073426	0.118898	0.0978492	0.378297	0.0571717	0.0779331	0.684654	0.126462	0.0278509
	34	0.445597	0.0821685	0.422361	0.244782	0.17182	0.129232	0.456629	0.064294	0.0319128	0.0783917	0.240655	0.275921	0.0193268	0.0520829	0.149424	0.334589	0.196384	0.112464	0.356432	0.266744	0.117746	0.253234	0.655982	0.139885	0.192833	0.186058	0.0446179	0.216609	0.307585	0.312458	0.0643875	0.129601	0.119193	0.195944	0.0231012	0.10118	0.11935	0.243785	0.0338126	0.0656252	0.348235	0.173972	0.188295	0.105248	0.127572	0.291423	0.0744618	0.149474
	36	0.333929	0.0769417	0.217317	0.390967	0.117962	0.143518	0.498087	0.0711478	0.0774056	0.064644	0.203721	0.372842	0.182565	0.110376	0.18241	0.281461	0.31341	0.123748	0.250634	0.191448	0.0807915	0.171092	0.2865	0.157442	0.119619	0.323917	0.0643306	0.077082	0.348714	0.336932	0.32247	0.0599977	0.109853	0.190245	0.00801198	0.0536925	0.149663	0.129976	0.0780377	0.0682543	0.184392	0.072264	0.259581	0.131841	0.0889334	0.108412	0.332528	0.11842
	38	0.369405	0.133157	0.0319817	0.330661	0.0648364	0.115602	0.526669	0.0836226	0.0294018	0.0657318	0.152363	0.377905	0.115196	0.120322	0.0858757	0.21757	0.238045	0.154691	0.0797804	0.172339	0.0666546	0.183898	0.433551	0.195223	0.304653	0.422585	0.0911454	0.201771	0.438627	0.344571	0.272489	0.0383093	0.065598	0.190245	0.0616226	0.0651145	0.259578	0.0192804	0.179614	0.0894933	0.347574	0.124535	0.399865	0.0331562	0.0708397	0.520544	0.155399	0.356145
	40	0.413838	0.139594	0.0211305	0.328954	0.160532	0.0709339	0.535229	0.0874578	0.0556091	0.0562968	0.186919	0.44998	0.144692	0.136241	0.147421	0.288016	0.184762	0.230849	0.0346281	0.196618	0.160084	0.236071	0.596608	0.2395	0.294828	0.240503	0.0221465	0.172686	0.301756	0.453708	0.306599	0.132151	0.133403	0.220308	0.0933803	0.0728789	0.214226	0.230667	0.227316	0.238097	0.221926	0.172013	0.241856	0.101135	0.120056	0.229699	0.00756357	0.229411
Angle (°)	ROI1 Last timepoint	-124.302	-51.6727	126.197	82.371	61.0723	162.006	18.4055	128.028	-71.2754	30.3108	-77.1779	-115.751	-25.397	3.2646	142.664	-55.4745	77.6139	88.6342	48.3228	106.384	-132.733	178.906	37.1439	59.6614	-77.4337	-29.6457	-157.885	-37.2282	-58.9635	50.1292	-135.069	47.5155	-18.5774	57.2993	59.7245	-0.00737879	59.9966	177.149	-71.4017	138.537	-81.297	-139.83	145.041	-71.9418	-93.2881	-85.9294	-63.7241	-37.5301
	ROI2 Last timepoint	-74.7837	114.678	157.382	79.3986	23.046	144.994	25.2865	-0.854757	-102.775	-56.6571	-111.34	-101.994	94.1528	102.226	130.86	106.593	108.989	76.346	-4.86871	15.1276	-141.059	155.735	91.3108	-11.6996	-57.2774	101.442	63.4622	14.9233	-43.3847	133.46	-132.414	67.7644	-124.377	95.5182	111.424	162.277	28.1902	99.6821	-62.6093	84.9876	-114.336	88.1051	18.9447	123.32	-97.4788	-55.2301	-146.191	20.6446
[truncated: 31 more columns]

## Sheet: Fig3h
		Normal Traction (Pa)
	Pillar	Pre-Bleb	Bleb
N=1	s1	570.33	191.397
	s2	616.39	231.893
	s3	360.195	182.994
	s4	438.852	208.998
	s5	453.06	134.958
	s6	237.224	138.959
N=2	s1	127.179	2.70205
	s2	276.351	-11.7145
	s3	142.246	-38.0611

## Sheet: Fig4a
		Normal Traction (Pa)
	Pillar	SiRNA Control	SiRNA#1 Cdh2	SiRNA#2 Cdh2
N=1	s1	605.3	291.9	199.362
	s2	204	490.4	246.005
	s3	274.5	307	433.099
	s4	378.9		333.933
	s5	276.4
N=2	s1	159.8	322.1	154.337
	s2	318.13	67.3	193.232
	s3	268.995	294.9	193.461
	s4	270.109	286.9	103.416
	s5		192.9
	s6		182.7
N=3	s1		193.309
	s2		185.534
	s3		212.372
	s4		233.101
	s5		232.06
	s6		152.178

[truncated: 40 more sheets: Fig4c, Fig4e, Fig 5a-d, Suppl Fig. 13a, Fig 5e, Suppl Fig. 13b,c, Fig6a, Fig6b, Fig6c, Fig6d, Fig6e, Suppl Fig4a, Suppl Fig4b, Suppl Data Fig 6b, Suppl Data Fig6c, Suppl Data Fig 6e, Suppl Data Fig 7a CAFs 11kPa, Suppl Data Fig 7a CAFs 2kPa, Suppl Data Fig 7a NIH 3T3, Suppl Data Fig 7a Int Fib, Suppl Data Fig 7a Peaks, Suppl Data Fig 7b …]
